# Supplementary material for: (Butane-1,2,3,4-tetraol-κ3 O 1,O 2,O 3)(ethanol-κO)tris­(nitrato-κ2 O,O′)erbium(III)
Source: Acta Crystallogr Sect E Struct Rep Online. 2013 Apr 13;69(Pt 5):m257–8. doi: 10.1107/S1600536813008003 (PMC3647803; doi:10.1107/S1600536813008003)
Supplement: Supplementary file 2 [file e-69-0m257-Isup2.hkl]

# 
# h,k,l, Fc-squared, Fo-squared, sigma(Fo-squared) and status flag 
# 
data_I
_shelx_title ' sa1988 in P2(1)/c' 
_shelx_refln_list_code          4 
_shelx_F_calc_maximum      293.69 
_exptl_crystal_F_000      1012.00 
_reflns_d_resolution_high  0.7699 
 
loop_ 
 _symmetry_equiv_pos_as_xyz 
 'x, y, z' 
 '-x, y+1/2, -z+1/2' 
 '-x, -y, -z' 
 'x, -y-1/2, z-1/2' 
 
_cell_length_a     7.7521 
_cell_length_b    12.7724 
_cell_length_c    15.1214 
_cell_angle_alpha  90.000 
_cell_angle_beta  100.262 
_cell_angle_gamma  90.000 
 
_shelx_F_squared_multiplier     1.000 
 
loop_ 
 _refln_index_h 
 _refln_index_k 
 _refln_index_l 
 _refln_F_squared_calc 
 _refln_F_squared_meas 
 _refln_F_squared_sigma 
 _refln_observed_status 
   1   0   0    54207.82    61081.24    810.73 o 
   2   0   0     3932.28     4179.34    143.97 o 
   3   0   0    19420.13    20031.59    682.72 o 
   4   0   0    63889.34    68064.74   2777.97 o 
   5   0   0     8232.22     8179.29    346.74 o 
   6   0   0      334.14      340.06     36.01 o 
   7   0   0    10095.25     9686.42    738.53 o 
   8   0   0     9071.84     8981.70    249.18 o 
   9   0   0     3544.50     3674.75    190.36 o 
   1   1   0    14432.79    15538.54    125.87 o 
   2   1   0     2023.58     1994.99     50.42 o 
   3   1   0    12630.91    13143.18    189.80 o 
   4   1   0      104.51      106.46     37.36 o 
   5   1   0     7518.64     7818.53    203.19 o 
   6   1   0    12775.49    12936.99    145.42 o 
   7   1   0     4835.48     4931.53    120.91 o 
   8   1   0        5.33       15.25     39.31 o 
   9   1   0     1552.44     1727.33     94.28 o 
   1   2   0     1830.71     1946.36    178.94 o 
   2   2   0     2906.70     3056.25     88.46 o 
   3   2   0      134.46      121.30     10.28 o 
   4   2   0      194.80      185.68     21.05 o 
   5   2   0     6512.93     6900.30    176.84 o 
   6   2   0     1058.59     1121.49     44.38 o 
   7   2   0      132.83      152.21     39.57 o 
   8   2   0       68.54      119.88     24.51 o 
   9   2   0      544.18      515.02     45.16 o 
   1   3   0     7737.51     8037.75    196.63 o 
   2   3   0    23478.93    23266.87    483.95 o 
   3   3   0    21517.85    21708.19    420.06 o 
   4   3   0      693.31      847.78     62.17 o 
   5   3   0     6774.71     6463.02    126.96 o 
   6   3   0    27207.07    27841.83    291.78 o 
   7   3   0     7301.89     7121.27    144.09 o 
   8   3   0      483.14      413.81     65.66 o 
   9   3   0     6734.41     6345.28    321.48 o 
   0   4   0    45742.15    47643.66    463.96 o 
   1   4   0     7471.99     7319.24    153.37 o 
   2   4   0      150.19      248.22     27.48 o 
   3   4   0    31041.38    31584.11   1824.69 o 
   4   4   0    26868.39    27692.38    808.59 o 
   5   4   0     4908.41     4950.45    114.36 o 
   6   4   0       13.59       90.18     58.88 o 
   7   4   0    10160.38     9951.56    254.83 o 
   8   4   0     8712.77     8584.10    260.16 o 
   9   4   0     3245.98     3362.98    288.99 o 
   1   5   0      928.32     1029.05     40.82 o 
   2   5   0     4600.56     4944.52    171.00 o 
   3   5   0      957.34     1028.96     69.99 o 
   4   5   0      347.33      368.41     49.15 o 
   5   5   0        3.78       77.59     24.22 o 
   6   5   0      117.98      189.77     29.34 o 
   7   5   0      420.39      327.98     47.12 o 
   8   5   0       85.86      141.22     91.09 o 
   9   5   0       44.99       71.97     36.44 o 
   0   6   0    11308.34    10673.24    135.51 o 
   1   6   0     5808.41     5732.01    122.94 o 
   2   6   0     4259.74     4600.51    124.35 o 
   3   6   0    13122.38    12949.26    208.28 o 
   4   6   0     4826.68     4353.70    161.06 o 
   5   6   0     7363.81     7174.10    136.99 o 
   6   6   0        8.68       28.36     28.37 o 
   7   6   0     4247.68     4438.50    154.89 o 
   8   6   0     3056.06     3067.75    140.98 o 
   9   6   0     2877.99     2912.88    208.70 o 
   1   7   0    13495.76    13611.03    157.76 o 
   2   7   0    34395.30    35508.18   1506.21 o 
   3   7   0    17087.24    17532.39    357.91 o 
   4   7   0       89.62      201.16     53.53 o 
   5   7   0     4440.99     4734.90    158.23 o 
   6   7   0    14049.46    13946.98    345.60 o 
   7   7   0     6933.06     7102.36    200.62 o 
   8   7   0       39.14      129.08     82.09 o 
   0   8   0     1044.04     1163.26    147.85 o 
   1   8   0     2410.68     2298.08     55.81 o 
   2   8   0     2386.73     2548.74     93.72 o 
   3   8   0     1456.98     1462.27     48.70 o 
   4   8   0     5450.69     5837.21    225.21 o 
   5   8   0     2653.93     2765.96    237.97 o 
   6   8   0      873.13      966.33    109.53 o 
   7   8   0      234.38      292.82     83.51 o 
   8   8   0     1652.81     1653.86    251.05 o 
   1   9   0     1392.12     1370.16     67.48 o 
   2   9   0     1792.08     1803.53    117.10 o 
   3   9   0     1830.97     1844.23     93.83 o 
   4   9   0       34.72       72.81     25.29 o 
   5   9   0      265.21      265.75    118.21 o 
   6   9   0     2008.48     2165.27     95.86 o 
   7   9   0     1777.19     1866.42    209.80 o 
   8   9   0       21.23      133.43     52.49 o 
   0  10   0    45198.87    43997.27   3251.78 o 
   1  10   0    17891.48    17628.91    270.36 o 
   2  10   0        2.36       34.23     34.90 o 
   3  10   0    12027.56    11865.44    718.92 o 
   4  10   0    21023.26    21078.35    464.65 o 
   5  10   0     6797.34     7349.33    216.60 o 
   6  10   0      168.61      254.81     82.81 o 
   7  10   0     3440.59     3828.98    163.95 o 
   1  11   0     8805.71     8573.12    163.19 o 
   2  11   0     5697.88     5628.45    139.17 o 
   3  11   0     6430.96     6302.33    213.59 o 
   4  11   0      351.62      426.03     85.44 o 
   5  11   0     6917.97     6935.59    263.56 o 
   6  11   0     4271.50     4592.33    204.00 o 
   7  11   0     1893.31     2065.35    154.50 o 
   0  12   0     1037.16     1005.50     63.79 o 
   1  12   0      494.84      480.92     37.50 o 
   2  12   0        0.17       52.63     29.69 o 
   3  12   0        4.05       72.68     30.26 o 
   4  12   0       14.72       47.54     53.49 o 
   5  12   0       40.30       76.57     79.90 o 
   6  12   0        3.43       36.03     63.14 o 
   1  13   0     1615.59     1587.66     55.40 o 
   2  13   0     7027.51     7433.07    176.48 o 
   3  13   0     3133.25     3007.18    225.21 o 
   4  13   0        3.15       89.46     65.43 o 
   5  13   0     3181.82     3033.95    168.39 o 
   6  13   0     5841.59     6492.13    457.17 o 
   0  14   0     9588.74     8947.02    618.24 o 
   1  14   0     7784.99     7615.01    187.53 o 
   2  14   0        8.51       82.76     28.90 o 
   3  14   0     8572.17     9096.20    392.72 o 
   4  14   0     9242.86     9461.94    496.95 o 
   5  14   0     3627.49     3653.24    189.55 o 
   1  15   0      841.94      839.99     77.78 o 
   2  15   0     1795.38     1773.24     75.22 o 
   3  15   0     1252.42     1377.24    171.72 o 
   4  15   0      169.37      118.25     66.48 o 
   0  16   0     2471.16     2494.90    148.36 o 
   1  16   0      651.24      749.44    107.47 o 
   2  16   0        2.23      152.37     40.91 o 
  -9   1   1     3814.66     3844.38    258.83 o 
  -8   1   1       48.70       40.34     56.53 o 
  -7   1   1     3673.07     3722.93    131.48 o 
  -6   1   1    17463.81    18114.76    314.75 o 
  -5   1   1    19729.68    20196.54    247.93 o 
  -4   1   1       90.80      128.41     25.20 o 
  -3   1   1     5024.90     5125.80     83.90 o 
  -2   1   1    27934.21    28400.48    327.49 o 
  -1   1   1    27006.89    28732.33    146.28 o 
   0   1   1      142.72      137.06      9.20 o 
   1   1   1    18617.34    19247.17    117.81 o 
   2   1   1     1918.67     1682.10    113.86 o 
   3   1   1    10715.63    10741.86    226.40 o 
   4   1   1       22.33       26.29     12.01 o 
   5   1   1    17683.70    17898.71    249.25 o 
   6   1   1    16938.09    16835.03    293.56 o 
   7   1   1     3709.36     3536.85     94.79 o 
   8   1   1      212.79      144.83     47.45 o 
   9   1   1     2655.95     2696.06    127.63 o 
  -9   2   1     5506.90     5198.45    230.17 o 
  -8   2   1    15069.67    15314.66    557.54 o 
  -7   2   1     7658.27     7585.41    207.73 o 
  -6   2   1        4.26       81.26     17.98 o 
  -5   2   1    16196.68    17073.19    305.71 o 
  -4   2   1    29742.70    30060.97    248.48 o 
  -3   2   1    30693.38    31673.59    570.06 o 
  -2   2   1    11406.80    11778.90     91.07 o 
  -1   2   1    50418.87    53946.27    368.19 o 
   0   2   1    71840.73    77169.30    545.12 o 
   1   2   1    53144.12    58006.90    769.39 o 
   2   2   1     2486.97     2662.94    118.95 o 
   3   2   1    21032.83    20618.54    223.15 o 
   4   2   1    35363.93    36084.13    989.82 o 
   5   2   1    17155.29    18189.74    370.51 o 
   6   2   1       19.89       80.42     24.54 o 
   7   2   1     8636.79     8667.47    206.31 o 
   8   2   1    14601.89    14429.02    443.91 o 
   9   2   1     4559.49     4403.47    140.11 o 
  -9   3   1      846.13      696.30    108.24 o 
  -8   3   1        1.06       29.04     16.20 o 
  -7   3   1     5524.13     5683.18    118.99 o 
  -6   3   1     2109.36     2239.50     88.06 o 
  -5   3   1       38.58       99.43     16.80 o 
  -4   3   1      966.92     1065.63     35.62 o 
  -3   3   1    14490.75    14982.69    262.50 o 
  -2   3   1    11095.68    11142.85    169.67 o 
  -1   3   1      262.19      331.73     11.29 o 
   0   3   1      235.64      348.18     15.64 o 
   1   3   1     2712.88     2667.54    103.07 o 
   2   3   1     8764.55     8465.04    109.83 o 
   3   3   1     3622.87     3478.00    150.85 o 
   4   3   1      122.82      163.45     35.00 o 
   5   3   1      367.57      332.90     34.83 o 
   6   3   1     1378.23     1435.06     48.36 o 
   7   3   1     2672.23     2517.50    125.20 o 
   8   3   1       82.79      105.16     23.31 o 
   9   3   1      131.95      132.84     28.05 o 
  -9   4   1     1457.63     1510.03    116.62 o 
  -8   4   1     1910.58     1933.10     79.65 o 
  -7   4   1      220.40      274.78     30.95 o 
  -6   4   1       86.81      131.42     25.97 o 
  -5   4   1     4817.40     4871.68     95.62 o 
  -4   4   1     6646.17     6495.30    169.70 o 
  -3   4   1     2004.10     1814.36     38.96 o 
  -2   4   1      485.65      561.91     39.76 o 
  -1   4   1     2616.00     2698.99     61.50 o 
   0   4   1     9746.39    10083.61    151.41 o 
   1   4   1      972.84      955.47     36.27 o 
   2   4   1       42.16       59.24     44.68 o 
   3   4   1     3050.53     3047.23     78.18 o 
   4   4   1     5750.98     6172.20    133.74 o 
   5   4   1     4755.78     4867.07    133.31 o 
   6   4   1      420.38      492.88     81.06 o 
   7   4   1      776.90      900.98     61.78 o 
   8   4   1     1544.79     1510.22    114.29 o 
   9   4   1     2212.73     2304.91    166.93 o 
  -9   5   1     4745.62     4416.82    493.40 o 
  -8   5   1       59.50       75.90     52.47 o 
  -7   5   1     2055.19     2071.91     69.37 o 
  -6   5   1    18993.86    19984.44    478.20 o 
  -5   5   1    11244.18    11468.10    243.53 o 
  -4   5   1      478.46      473.96     71.15 o 
  -3   5   1     8016.68     7868.46    105.09 o 
  -2   5   1    86256.16    93604.92   1047.79 o 
  -1   5   1    46591.43    49923.96    618.66 o 
   0   5   1     2732.67     3083.80     92.75 o 
   1   5   1    35682.08    38316.53    700.93 o 
   3   5   1    25135.00    24958.02    526.55 o 
   4   5   1     1084.68     1163.84     43.00 o 
   5   5   1    14715.06    14238.71    402.98 o 
   6   5   1    19038.53    19380.90    391.10 o 
   7   5   1     1374.25     1378.36     83.26 o 
   8   5   1       23.97       97.61     31.29 o 
   9   5   1     2668.79     2565.09    328.27 o 
  -9   6   1     2273.84     2288.32    224.26 o 
  -8   6   1     4172.53     4466.40    151.54 o 
  -7   6   1     3107.98     3187.48    122.75 o 
  -6   6   1      406.83      385.76     30.08 o 
  -5   6   1     7221.96     7614.67    203.26 o 
  -4   6   1     9453.46     9825.41    168.82 o 
  -3   6   1    17183.04    17934.97    285.70 o 
  -2   6   1       13.24       16.94     10.09 o 
  -1   6   1    16200.29    16942.21    266.47 o 
   0   6   1     4553.17     3937.01     76.13 o 
   1   6   1     9716.82     9729.59    143.19 o 
   2   6   1      462.49      506.48     31.12 o 
   3   6   1     5123.47     5005.65     85.35 o 
   4   6   1    12440.44    13094.14    391.06 o 
   5   6   1     9359.11     9330.75    286.42 o 
   6   6   1      168.90      188.15     25.09 o 
   7   6   1     1990.24     1945.97    111.35 o 
   8   6   1     5327.00     4942.06    167.10 o 
   9   6   1     2219.65     2153.09    202.43 o 
  -9   7   1        7.65      167.66     48.57 o 
  -8   7   1       25.16       14.83     32.12 o 
  -7   7   1      408.91      502.95     81.13 o 
  -6   7   1      344.27      371.92     43.07 o 
  -5   7   1      157.18      125.74     62.88 o 
  -4   7   1      181.70      229.06     39.28 o 
  -3   7   1      499.82      473.45     36.64 o 
  -2   7   1      283.40      302.83     16.96 o 
  -1   7   1        9.35       61.78     11.22 o 
   0   7   1       22.90       68.18      8.34 o 
   1   7   1      106.96       92.67     10.74 o 
   2   7   1      306.25      293.25     50.07 o 
   3   7   1     2497.32     2581.24     82.30 o 
   4   7   1      680.98      845.48    171.87 o 
   5   7   1      436.29      562.70    112.79 o 
   6   7   1      649.19      787.05     97.19 o 
   7   7   1        2.06      155.30     85.64 o 
   8   7   1      127.86      108.69     37.49 o 
  -8   8   1     9071.42     9065.20    469.81 o 
  -7   8   1     2918.65     3024.39    115.24 o 
  -6   8   1      208.43      254.34     52.57 o 
  -5   8   1     4728.74     5351.71    334.90 o 
  -4   8   1    20354.39    21370.57    358.89 o 
  -3   8   1    12840.23    13200.89    364.12 o 
  -2   8   1      802.37      890.98     47.21 o 
  -1   8   1    12596.96    12875.48    337.14 o 
   0   8   1    11979.47    11740.30    254.70 o 
   1   8   1     2986.02     2696.71     56.06 o 
   2   8   1     2202.42     2009.51     88.08 o 
   3   8   1     7108.93     7216.35    238.84 o 
   4   8   1    13495.38    13642.06    366.43 o 
   5   8   1     5632.37     5783.33    253.15 o 
   6   8   1     1207.94     1255.42     99.46 o 
   7   8   1     7922.57     7559.40    269.92 o 
   8   8   1     8950.82     8787.14    394.60 o 
  -8   9   1       20.39       97.32     79.24 o 
  -7   9   1     4085.37     4566.01    438.17 o 
  -6   9   1    12401.26    12982.74    557.55 o 
  -5   9   1     9215.08     9679.25    308.99 o 
  -4   9   1     1311.57     1263.83    137.70 o 
  -3   9   1     1862.20     1894.25     79.27 o 
  -2   9   1    18072.25    17831.81    340.65 o 
  -1   9   1    10391.94    10285.02    208.33 o 
   0   9   1       76.40      143.53     32.21 o 
   1   9   1     9588.65     9331.06    147.94 o 
   2   9   1    27047.92    25807.85    517.72 o 
   3   9   1    11541.13    11751.81    619.91 o 
   4   9   1      175.74      232.68     57.54 o 
   5   9   1     6748.46     7305.54    337.89 o 
   6   9   1     7925.50     8753.07    368.40 o 
   7   9   1     3612.64     4505.91    503.30 o 
   8   9   1       22.72       84.64    132.93 o 
  -7  10   1      116.27      212.82     86.24 o 
  -6  10   1        2.88      110.35     57.87 o 
  -5  10   1     2302.36     2632.91    150.26 o 
  -4  10   1      959.24     1008.45     49.66 o 
  -3  10   1       66.46      101.86     18.99 o 
  -2  10   1      448.59      480.20     31.98 o 
  -1  10   1      133.88      129.08     45.79 o 
   0  10   1      918.96     1007.87     64.58 o 
   1  10   1     1128.36     1175.93     53.53 o 
   2  10   1      276.49      243.07     29.61 o 
   3  10   1       28.31       51.57     12.10 o 
   4  10   1      428.28      428.65     70.26 o 
   5  10   1      561.05      783.94     76.01 o 
   6  10   1      136.74      142.94     37.88 o 
   7  10   1        5.60      139.49     46.49 o 
  -7  11   1     1646.14     1743.31    275.75 o 
  -6  11   1     4378.07     5042.52    296.00 o 
  -5  11   1     1705.84     1664.53    130.70 o 
  -4  11   1       52.58       68.54     18.02 o 
  -3  11   1     2125.19     2021.67     73.61 o 
  -2  11   1     6247.76     6158.06     87.30 o 
  -1  11   1     6466.34     6696.58    139.97 o 
   0  11   1       23.40       50.78     19.77 o 
   1  11   1     2487.80     2511.01    103.76 o 
   2  11   1     1811.56     2045.47     98.13 o 
   3  11   1     2927.51     2867.39    121.79 o 
   4  11   1      848.91      739.05     73.66 o 
   5  11   1     4342.15     4927.93    227.21 o 
   6  11   1     2900.85     3012.84    190.01 o 
   7  11   1      858.90      940.22    198.36 o 
  -6  12   1       44.57       62.58     54.28 o 
  -5  12   1     6323.39     6372.55    565.25 o 
  -4  12   1    15967.51    16353.30    587.88 o 
  -3  12   1     5642.41     5796.98    137.85 o 
  -2  12   1       93.36       80.86     36.99 o 
  -1  12   1    11129.57    11189.27    219.58 o 
   0  12   1    24645.29    23907.34    699.97 o 
   1  12   1     7296.38     7064.12    334.43 o 
   2  12   1      291.24      296.15     45.06 o 
   3  12   1     9444.18     8822.98    320.12 o 
   4  12   1    18904.43    21819.38   3542.24 o 
   5  12   1     5948.74     5953.22    288.04 o 
   6  12   1      212.49      220.12    100.21 o 
  -6  13   1     2244.26     2745.87    148.61 o 
  -5  13   1      940.34     1089.23    134.83 o 
  -4  13   1      191.20      148.98     47.64 o 
  -3  13   1     3923.02     3969.05    215.71 o 
  -2  13   1     5927.02     6110.60    149.32 o 
  -1  13   1     1289.05     1266.39     93.61 o 
   0  13   1      125.13      140.77     23.99 o 
   1  13   1     1666.97     1732.20     68.24 o 
   2  13   1     6279.12     6421.55    157.58 o 
   3  13   1     1074.83     1084.82     97.02 o 
   4  13   1       81.29      244.11     85.64 o 
   5  13   1      316.51      343.73     97.47 o 
   6  13   1     2576.48     2793.98    349.41 o 
  -5  14   1      383.43      524.19     69.89 o 
  -4  14   1      362.34      498.26    170.19 o 
  -3  14   1      514.03      576.92     76.03 o 
  -2  14   1      747.30      697.50     62.96 o 
  -1  14   1     1226.60     1146.51     71.17 o 
   0  14   1      960.04      870.93     41.74 o 
   1  14   1      316.69      370.31     48.19 o 
   2  14   1       13.68      109.54     47.95 o 
   3  14   1       90.54      199.05     60.50 o 
   4  14   1     1002.94     1068.01     97.71 o 
   5  14   1      306.16      378.38     70.91 o 
  -4  15   1       98.49      126.58     49.13 o 
  -3  15   1     5039.06     5060.63    172.52 o 
  -2  15   1    11690.14    10742.64    434.54 o 
  -1  15   1     6930.69     6704.09    208.55 o 
   0  15   1       83.20      148.94     42.81 o 
   1  15   1     6940.82     7025.43    182.90 o 
   2  15   1    10341.58    10774.74    393.16 o 
   3  15   1     4094.02     4438.62    204.22 o 
   4  15   1       45.18      149.65     46.60 o 
  -2  16   1       46.78       88.94     64.26 o 
  -1  16   1     2470.21     2877.58    371.29 o 
   0  16   1     8286.08     8545.13    355.01 o 
   1  16   1     5070.19     5001.12    214.41 o 
   2  16   1      242.56      243.85     83.89 o 
 -10   0   2        0.55      156.73     64.49 o 
  -9   0   2     3580.42     3552.43    651.66 o 
  -8   0   2     8327.41     8623.68    240.98 o 
  -7   0   2     8042.89     8133.79    181.79 o 
  -6   0   2     1668.97     1742.26     91.83 o 
  -5   0   2    20160.10    20623.42    717.20 o 
  -4   0   2    63921.45    68525.41    779.11 o 
  -3   0   2     8096.87     7899.05    204.84 o 
  -2   0   2     2269.18     2265.86     57.76 o 
  -1   0   2    21443.47    22635.22    216.00 o 
   1   0   2    25814.25    26755.65    329.67 o 
   2   0   2      403.24      474.74     37.55 o 
   3   0   2    63626.22    66393.09   2173.11 o 
   4   0   2    72910.93    76868.74   3432.00 o 
   5   0   2     5830.60     5538.45    621.79 o 
   6   0   2      243.60      307.73    109.47 o 
   7   0   2    11884.53    11612.93    321.51 o 
   8   0   2     7450.36     7575.86    197.01 o 
   9   0   2     3025.61     2627.72    261.66 o 
 -10   1   2     3621.49     3705.61    182.53 o 
  -9   1   2     1217.12     1083.25     82.22 o 
  -8   1   2        5.83       20.53     14.83 o 
  -7   1   2     2562.94     2621.29     69.60 o 
  -6   1   2     6083.86     6107.58    107.55 o 
  -5   1   2     6027.64     6149.04     91.49 o 
  -4   1   2       29.49      105.21     10.09 o 
  -3   1   2    22011.10    23095.65    174.84 o 
  -2   1   2    16888.90    16904.91    135.67 o 
  -1   1   2     7864.46     8025.85     96.52 o 
   0   1   2      175.07      195.17      7.10 o 
   1   1   2    20631.41    21068.62    175.12 o 
   2   1   2     8794.04     8844.89     91.18 o 
   3   1   2     6530.75     5957.25    183.93 o 
   4   1   2      162.63      141.95     37.66 o 
   5   1   2     2790.46     2753.86     79.26 o 
   6   1   2     4037.80     3837.82    245.91 o 
   7   1   2     2298.29     2553.78    166.59 o 
   8   1   2        0.85       87.84     21.77 o 
   9   1   2     1132.22     1216.24    101.63 o 
  -9   2   2      414.75      394.21     51.91 o 
  -8   2   2      439.80      340.79     83.30 o 
  -7   2   2      838.18      876.80     44.22 o 
  -6   2   2      122.64      141.63     18.92 o 
  -5   2   2     3352.26     3344.79     70.18 o 
  -4   2   2      551.96      532.22     31.42 o 
  -3   2   2      185.40      305.10     28.97 o 
  -2   2   2     3987.83     4079.71     70.85 o 
  -1   2   2      974.47      977.16     20.62 o 
   0   2   2       34.00      114.82      9.44 o 
   1   2   2     7920.26     7994.89    107.83 o 
   2   2   2     1577.38     1627.61     38.67 o 
   3   2   2      134.76      102.54     13.20 o 
   4   2   2     1589.69     1466.96     65.72 o 
   5   2   2      576.98      556.19     67.25 o 
   6   2   2      130.79       76.90     12.39 o 
   7   2   2       12.42      107.76     21.95 o 
   8   2   2      722.12      777.50     82.33 o 
   9   2   2      354.08      366.97     57.76 o 
  -9   3   2     4263.49     4507.33    186.47 o 
  -8   3   2      134.98      190.80     58.84 o 
  -7   3   2     5972.33     6049.15    125.37 o 
  -6   3   2    18815.97    19300.84    368.61 o 
  -5   3   2    19504.06    19924.53    271.33 o 
  -4   3   2      392.50      398.14     28.42 o 
  -3   3   2    30798.53    32072.12    253.12 o 
  -2   3   2    60329.23    62545.14    815.56 o 
  -1   3   2    15189.20    15464.86     97.16 o 
   0   3   2    11019.84    10981.22    139.77 o 
   1   3   2    15144.62    14810.41    124.73 o 
   2   3   2    50165.24    52061.08    602.97 o 
   3   3   2    16127.99    15519.24    153.43 o 
   4   3   2        5.48       56.94     24.30 o 
   5   3   2     4976.05     4765.57    231.50 o 
   6   3   2    18591.32    18777.56    629.54 o 
   7   3   2    12505.29    12250.59    485.84 o 
   8   3   2       26.73       81.96     24.24 o 
   9   3   2     3784.11     3515.82    143.75 o 
  -9   4   2     2575.80     2695.08    174.57 o 
  -8   4   2    10879.09    10520.38    309.79 o 
  -7   4   2     7698.38     7417.43    194.35 o 
  -6   4   2        1.98       43.53     44.39 o 
  -5   4   2     5682.28     5731.24     80.63 o 
  -4   4   2    19556.26    19222.75    202.74 o 
  -3   4   2    17561.90    17818.80    124.33 o 
  -2   4   2      524.17      566.78     36.41 o 
  -1   4   2    21002.64    22013.59    185.51 o 
   0   4   2    26615.38    28138.51    232.91 o 
   1   4   2    11109.32    11847.47    203.57 o 
   2   4   2       28.86       24.90      6.97 o 
   3   4   2    18102.49    18455.34    367.28 o 
   4   4   2    19067.82    16547.62    983.11 o 
   5   4   2     9103.80     8737.07    498.69 o 
   6   4   2        4.48       14.84     11.03 o 
   7   4   2     7717.58     7505.56    440.60 o 
   8   4   2     6037.07     5901.74    149.17 o 
   9   4   2     3777.65     3417.98    140.80 o 
  -9   5   2       47.80       53.11     23.80 o 
  -8   5   2      310.19      332.56     48.65 o 
  -7   5   2      680.71      563.80     46.63 o 
  -6   5   2      946.93      879.10     65.76 o 
  -5   5   2     1872.70     1916.70     66.02 o 
  -4   5   2      278.55      326.84     17.39 o 
  -3   5   2     1321.48     1337.32     22.20 o 
  -2   5   2     1742.67     1723.40     44.19 o 
  -1   5   2       25.30       41.38      6.89 o 
   0   5   2        9.67       51.26      7.47 o 
   1   5   2        7.37       32.23      6.33 o 
   2   5   2      129.97      171.04     11.45 o 
   3   5   2       79.66       84.84      6.12 o 
   4   5   2       16.88       15.24     10.20 o 
   5   5   2     1232.75     1168.77     94.31 o 
   6   5   2      446.22      371.81    108.64 o 
   7   5   2       33.90       65.32     41.72 o 
   8   5   2      170.57      167.38     44.03 o 
   9   5   2        6.72      253.94     80.99 o 
  -9   6   2      601.20      847.09    261.24 o 
  -8   6   2     4821.60     5096.26    172.43 o 
  -7   6   2     4030.52     3960.75    152.54 o 
  -6   6   2       87.37       88.99     25.42 o 
  -5   6   2     4246.95     4488.29    145.49 o 
  -4   6   2    13102.10    13407.36    190.37 o 
  -3   6   2    11913.69    12350.74    166.17 o 
  -2   6   2      649.60      661.25     29.57 o 
  -1   6   2     2689.82     2488.31     59.61 o 
   0   6   2    12247.61    12483.31    142.57 o 
   1   6   2    14607.83    14446.34    162.43 o 
   2   6   2      360.95      463.32     46.73 o 
   3   6   2     3533.02     3197.02    181.48 o 
   5   6   2     3852.83     3563.77    139.33 o 
   6   6   2      113.29      149.89     30.88 o 
   7   6   2     3094.72     3101.69    157.06 o 
   8   6   2     5310.77     5238.75    294.22 o 
  -9   7   2     4851.19     5219.36    274.61 o 
  -8   7   2       35.37      111.42     39.30 o 
  -7   7   2     7761.95     7834.06    296.64 o 
  -6   7   2    16723.33    18359.94    562.50 o 
  -5   7   2    14060.50    14758.69    233.58 o 
  -4   7   2      878.74      910.77     32.43 o 
  -3   7   2    10126.96    10368.29    190.89 o 
  -2   7   2    28598.91    29114.33    399.60 o 
  -1   7   2    17618.72    18354.42    368.48 o 
   0   7   2      825.12      928.58     46.68 o 
   1   7   2    13896.92    14118.08    244.43 o 
   2   7   2    48383.38    49803.50   1175.59 o 
   3   7   2    33209.80    32354.20   2142.15 o 
   5   7   2     8011.81     7182.00    248.36 o 
   6   7   2    15400.50    14524.65    625.17 o 
   7   7   2     7011.34     6452.39    257.08 o 
   8   7   2        1.75       44.25     33.64 o 
  -8   8   2     1711.87     1636.65    176.55 o 
  -7   8   2     1637.31     1745.25    183.97 o 
  -6   8   2      127.66      108.76     66.82 o 
  -5   8   2     2373.91     2756.10    131.21 o 
  -4   8   2     4714.15     4695.26    171.45 o 
  -3   8   2     3880.34     4115.05     73.94 o 
  -2   8   2        1.18       43.42     21.89 o 
  -1   8   2     6856.18     6994.29    152.57 o 
   0   8   2     7355.18     7413.96    116.81 o 
   1   8   2     1153.55     1068.60     49.52 o 
   2   8   2     1353.99     1208.97     64.86 o 
   3   8   2      730.19      730.71     40.54 o 
   5   8   2     2159.24     2009.65    123.84 o 
   6   8   2      593.10      605.49    130.15 o 
   7   8   2      675.97      722.79     91.07 o 
   8   8   2     2510.45     2461.85    437.20 o 
  -8   9   2       25.00       32.20     31.67 o 
  -7   9   2      487.53      549.57     51.59 o 
  -6   9   2      792.01      965.11     89.71 o 
  -5   9   2     2901.72     3295.17    316.00 o 
  -4   9   2      139.97      130.42     17.39 o 
  -3   9   2     3919.65     3905.98     51.79 o 
  -2   9   2     2923.17     2833.56    134.86 o 
  -1   9   2     1076.03     1048.05     90.06 o 
   0   9   2      287.07      345.18     66.41 o 
   1   9   2     1244.80     1275.74     55.45 o 
   2   9   2     4046.97     3829.02    109.28 o 
   3   9   2     2067.33     2132.08    150.95 o 
   4   9   2       88.30      318.24     81.11 o 
   5   9   2      791.62      564.60     74.03 o 
   6   9   2      606.57      584.97    110.66 o 
   7   9   2      743.44      681.50     60.11 o 
   8   9   2       10.54      131.62     49.69 o 
  -8  10   2     5399.21     5755.96    320.17 o 
  -7  10   2     5274.63     5545.16    455.46 o 
  -6  10   2      397.22      481.83     97.32 o 
  -5  10   2     5734.14     6292.27    190.25 o 
  -4  10   2    17581.76    17770.82    535.68 o 
  -3  10   2    13399.33    13526.56    512.87 o 
  -2  10   2      501.33      530.57     50.50 o 
  -1  10   2    14217.47    14034.65    175.34 o 
   0  10   2    34968.53    36622.06    495.99 o 
   1  10   2     8027.79     7881.20    342.46 o 
   2  10   2        6.35       18.28     12.78 o 
   3  10   2     7154.31     7785.13    177.78 o 
   4  10   2    26726.74    21565.85   4351.01 o 
   5  10   2     4066.29     3840.62    682.03 o 
   6  10   2       57.90      104.43     62.94 o 
   7  10   2     3981.29     4629.66    278.42 o 
  -7  11   2     3563.29     3577.30    140.46 o 
  -6  11   2     5407.24     6089.63    350.66 o 
  -5  11   2     5381.57     5962.91    282.17 o 
  -4  11   2        6.77       85.74     22.71 o 
  -3  11   2     1860.99     1839.24     74.83 o 
  -2  11   2     7047.39     6842.35    162.81 o 
  -1  11   2    17912.21    16873.07    566.50 o 
   0  11   2      453.91      454.50     31.48 o 
   1  11   2     7383.46     7193.71    283.06 o 
   2  11   2     7230.04     6477.15    319.25 o 
   3  11   2    11936.74    12396.93    377.81 o 
   4  11   2       27.01      257.78     95.94 o 
   5  11   2     3308.69     3030.41    176.56 o 
   6  11   2     5149.30     4448.76    237.57 o 
   7  11   2     2535.16     2820.51    159.09 o 
  -6  12   2        8.50       43.86     25.64 o 
  -5  12   2      380.61      427.94    102.95 o 
  -4  12   2      855.02     1058.97     87.86 o 
  -3  12   2        0.04       73.13     46.01 o 
  -2  12   2       38.93       72.89     14.41 o 
  -1  12   2      899.79      854.46     66.42 o 
   0  12   2      753.97      788.05     48.74 o 
   1  12   2        2.14       66.88     47.07 o 
   2  12   2        1.59      193.66     58.69 o 
   3  12   2        9.40       73.71     26.97 o 
   4  12   2       24.08      -34.40     58.34 o 
   5  12   2       16.89      325.16    108.43 o 
   6  12   2       44.79       91.84     47.46 o 
  -6  13   2     6713.27     6756.02    314.89 o 
  -5  13   2     1544.14     1820.84    201.74 o 
  -4  13   2      262.67      218.91     54.00 o 
  -3  13   2     3129.67     3215.23    290.78 o 
  -2  13   2    13487.14    13313.41    297.58 o 
  -1  13   2     2863.58     2811.41     84.17 o 
   0  13   2      180.10      230.64     36.55 o 
   1  13   2     1874.28     1866.78    231.10 o 
   2  13   2     6040.29     6593.53    244.63 o 
   3  13   2     1955.38     2177.83    237.39 o 
   4  13   2        0.12       55.57     57.62 o 
   5  13   2     2900.75     3244.47    284.01 o 
  -5  14   2     2784.22     3254.25    743.90 o 
  -4  14   2     7760.16     7621.27    560.53 o 
  -3  14   2     6238.32     6626.95    523.19 o 
  -2  14   2      111.53      111.47     25.43 o 
  -1  14   2     5668.63     5281.44    135.88 o 
   0  14   2    10096.71    10099.34    299.93 o 
   1  14   2     7452.88     7458.40    230.45 o 
   2  14   2      282.88      177.02     52.17 o 
   3  14   2     5731.89     6457.82    224.77 o 
   4  14   2     9231.98     9619.63    362.82 o 
   5  14   2     4962.52     5228.18    259.65 o 
  -4  15   2      169.29      120.94    126.16 o 
  -3  15   2     1619.14     1492.02    418.21 o 
  -2  15   2     1080.93     1137.49     80.40 o 
  -1  15   2      763.66      756.30    154.51 o 
   0  15   2       65.84       89.21     49.27 o 
   1  15   2      494.44      571.01     61.59 o 
   2  15   2      512.56      550.60     68.48 o 
   3  15   2       89.95      241.14    141.63 o 
  -2  16   2        0.31      151.58     64.95 o 
  -1  16   2     1370.49     1234.66    210.89 o 
   0  16   2      893.84     1055.95    131.68 o 
   1  16   2      575.34      601.57     84.03 o 
   2  16   2       61.94      139.15     55.84 o 
 -10   1   3     3045.34     3056.01    156.07 o 
  -9   1   3     2828.51     2867.16    221.88 o 
  -8   1   3       77.26       57.65     25.34 o 
  -7   1   3     2250.50     2164.79     69.81 o 
  -6   1   3    13927.90    14080.16    225.15 o 
  -5   1   3    10196.12    10118.00    296.86 o 
  -4   1   3     2308.66     2361.91     68.96 o 
  -3   1   3     9659.12     9468.16     58.92 o 
  -2   1   3    71641.42    76652.97    471.08 o 
  -1   1   3    24733.54    25353.80    254.33 o 
   0   1   3     3248.25     3353.52     74.90 o 
   1   1   3    26019.42    27097.96    186.96 o 
   2   1   3    43188.95    44399.20    307.73 o 
   3   1   3     6900.96     6041.82    107.08 o 
   4   1   3      161.03      136.53     21.82 o 
   5   1   3     1545.49     1257.17     92.48 o 
   6   1   3     6619.58     6604.79    141.49 o 
   7   1   3     9663.66     9249.91    280.67 o 
   8   1   3      122.18      141.64     58.21 o 
   9   1   3     2112.81     1953.29    172.84 o 
  -9   2   3     4602.53     4473.26    123.97 o 
  -8   2   3    15643.77    15804.92    346.09 o 
  -7   2   3     6302.63     6167.71    130.34 o 
  -6   2   3       12.71       82.77     20.68 o 
  -5   2   3    16416.41    16494.71    210.85 o 
  -4   2   3    28921.71    29013.33    440.51 o 
  -3   2   3     9245.97     8776.67     92.10 o 
  -2   2   3      170.78      208.16     20.83 o 
  -1   2   3      816.94      782.08     21.54 o 
   0   2   3    11382.05    11662.05    136.20 o 
   1   2   3    45155.35    47810.43    368.82 o 
   2   2   3      383.68      353.49     14.18 o 
   3   2   3    18250.47    18347.98    336.67 o 
   4   2   3    34712.96    32370.29    757.39 o 
   5   2   3    14067.86    13860.14    327.21 o 
   6   2   3      455.91      225.17     77.91 o 
   7   2   3     8270.40     8228.21    338.53 o 
   8   2   3    12640.36    12128.63    342.99 o 
   9   2   3     1392.97     1298.61    157.42 o 
  -9   3   3     1484.07     1472.72     81.08 o 
  -8   3   3       12.74      108.03     26.32 o 
  -7   3   3     1406.92     1552.90     49.10 o 
  -6   3   3     1374.47     1451.30     67.88 o 
  -5   3   3     1532.42     1596.60     58.56 o 
  -4   3   3     1586.33     1681.37     25.84 o 
  -3   3   3     3205.57     3217.53     49.78 o 
  -2   3   3     7802.12     7671.14    122.07 o 
  -1   3   3      135.01      157.48     11.18 o 
   0   3   3     1837.50     1939.29     40.98 o 
   1   3   3      302.18      343.60     11.11 o 
   2   3   3      604.63      547.51     21.88 o 
   3   3   3      136.09      105.62     10.26 o 
   4   3   3       99.74       73.07     34.68 o 
   5   3   3      126.68       64.58     31.28 o 
   6   3   3     1584.67     1463.83    137.03 o 
   7   3   3      238.90      247.16     45.14 o 
   8   3   3        2.16       44.37     19.95 o 
   9   3   3       39.06      185.33     40.97 o 
  -9   4   3     1527.34     1624.26     76.30 o 
  -8   4   3     2636.84     2696.55    105.41 o 
  -7   4   3     2673.80     2680.83     95.92 o 
  -6   4   3     1241.68     1295.21     40.77 o 
  -5   4   3     3612.41     3623.75     87.05 o 
  -4   4   3     5125.39     5141.88     74.78 o 
  -3   4   3      643.94      607.57     15.23 o 
  -2   4   3       40.57       78.33     13.91 o 
  -1   4   3     1509.62     1525.15     29.31 o 
   0   4   3    10878.56    10720.85    115.07 o 
   1   4   3    30077.63    32791.64    287.66 o 
   2   4   3        3.80       62.23     10.76 o 
   3   4   3     3037.65     3008.86     37.79 o 
   4   4   3     3833.39     3543.20    132.16 o 
   5   4   3     2261.79     2098.35     90.18 o 
   6   4   3      190.01      127.05     40.25 o 
   7   4   3     3013.25     2952.16    117.17 o 
   8   4   3     3215.05     3171.32    179.13 o 
   9   4   3      464.01      408.81     50.51 o 
  -9   5   3     3150.27     3245.10    184.73 o 
  -8   5   3       97.69      137.28     28.18 o 
  -7   5   3     4623.93     4551.39    129.72 o 
  -6   5   3    26423.46    27121.40    490.30 o 
  -5   5   3    27979.11    28655.17    533.19 o 
  -4   5   3     2392.84     2482.12     47.97 o 
  -3   5   3    10525.92    10335.99    107.05 o 
  -2   5   3    74250.92    76449.52   1173.66 o 
  -1   5   3    38325.48    39526.30    458.01 o 
   0   5   3     2501.90     2811.91     53.96 o 
   1   5   3    55717.46    59520.63    762.16 o 
   2   5   3    50861.89    54137.45   1326.08 o 
   3   5   3    11537.16    11193.28    189.38 o 
   4   5   3     1002.82      888.36     71.11 o 
   5   5   3    22845.41    20968.25    522.45 o 
   6   5   3    19220.52    18569.95   1101.10 o 
   7   5   3     6788.97     6484.45    185.46 o 
   8   5   3      237.88      255.23     68.98 o 
   9   5   3     4521.39     4580.62    266.31 o 
  -9   6   3     1840.80     2527.57    393.86 o 
  -8   6   3     4314.55     4119.30    156.25 o 
  -7   6   3     4116.29     3870.77    161.00 o 
  -6   6   3      223.79      206.60     28.32 o 
  -5   6   3     6363.80     6821.77    103.02 o 
  -4   6   3     5480.40     5244.82     67.22 o 
  -3   6   3    11130.41    11387.32    132.49 o 
  -2   6   3      453.33      505.92     24.07 o 
  -1   6   3    13238.36    12824.31    287.90 o 
   0   6   3    26929.81    28488.21    321.97 o 
   1   6   3    17752.89    18029.75    209.58 o 
   2   6   3      258.43      315.35     18.35 o 
   3   6   3     1163.64     1081.79     51.39 o 
   4   6   3    12804.37    12868.28    324.13 o 
   5   6   3     5590.25     5537.59    161.09 o 
   6   6   3      563.12      564.50     44.89 o 
   7   6   3     1110.18     1190.71    104.01 o 
   8   6   3     4750.14     4514.04    220.15 o 
  -9   7   3        8.77       74.26     65.62 o 
  -8   7   3      364.71      347.79     74.49 o 
  -7   7   3      845.50      673.00    160.83 o 
  -6   7   3       68.00      132.42     22.03 o 
  -5   7   3      441.87      436.84     78.83 o 
  -4   7   3      484.74      493.71     31.39 o 
  -3   7   3     3726.46     3836.18     52.88 o 
  -2   7   3       62.55       73.45      8.93 o 
  -1   7   3      545.79      615.95     48.99 o 
   0   7   3       15.18       42.58     11.88 o 
   1   7   3     2176.40     2211.03     60.71 o 
   2   7   3       21.72       69.26     33.85 o 
   3   7   3       24.93       30.58     12.97 o 
   4   7   3       10.23      127.94     50.57 o 
   5   7   3      176.82      107.44     48.99 o 
   6   7   3       24.62      200.42     78.61 o 
   7   7   3      488.07      461.70     70.63 o 
   8   7   3        2.11       71.16     55.31 o 
  -8   8   3    10760.14    11261.75    548.78 o 
  -7   8   3     5320.70     5706.34    528.30 o 
  -6   8   3       40.87       45.24     26.67 o 
  -5   8   3     7111.87     7145.97    133.43 o 
  -4   8   3    15766.52    16529.96    204.48 o 
  -3   8   3     6116.01     6257.35    107.36 o 
  -2   8   3      317.92      340.72     24.57 o 
  -1   8   3     5082.06     5099.75     82.99 o 
   0   8   3    20253.37    21324.67    386.86 o 
   1   8   3    17353.37    17869.15    311.04 o 
   2   8   3      162.70      166.24     45.24 o 
   3   8   3     8006.44     7253.87    358.58 o 
   4   8   3    11610.36    10195.52    280.98 o 
   5   8   3     7272.28     6580.50    286.65 o 
   6   8   3      409.08      358.46     78.94 o 
   7   8   3     4694.82     4293.98    217.84 o 
   8   8   3     6764.84     6579.13    232.01 o 
  -8   9   3      363.34      337.55     74.80 o 
  -7   9   3     4913.68     5045.98    491.68 o 
  -6   9   3    13117.32    13778.80    385.96 o 
  -5   9   3     6058.88     5946.73    299.72 o 
  -4   9   3      193.98      198.59     36.53 o 
  -3   9   3     7947.13     8287.18    118.14 o 
  -2   9   3    28045.03    27725.79    485.51 o 
  -1   9   3    12808.46    12556.45    262.80 o 
   0   9   3       28.74       67.95     23.13 o 
   1   9   3    13414.12    13641.50    282.61 o 
   2   9   3    23928.92    23765.72    730.09 o 
   3   9   3    17989.57    17994.63    489.50 o 
   4   9   3      381.14      315.60     57.96 o 
   5   9   3     9289.11     8442.79    343.35 o 
   6   9   3     9525.58     8821.75    381.17 o 
   7   9   3     5348.95     5029.20    253.99 o 
  -8  10   3      285.21      255.03     67.25 o 
  -7  10   3      662.73      722.13    100.03 o 
  -6  10   3      138.19      163.66    110.41 o 
  -5  10   3      540.75      525.51     63.35 o 
  -4  10   3     1520.82     1581.34     58.99 o 
  -3  10   3     3375.92     3170.94    114.11 o 
  -2  10   3       33.48       82.98     19.08 o 
  -1  10   3     4697.64     4456.83    117.41 o 
   0  10   3      796.73      977.13     61.99 o 
   1  10   3      108.85      156.96     19.06 o 
   2  10   3      104.68      104.18     15.38 o 
   3  10   3      152.55      107.27     15.54 o 
   4  10   3     1283.18     1071.52     98.67 o 
   5  10   3      430.00      484.51     99.09 o 
   6  10   3        0.29       20.16     44.95 o 
   7  10   3       63.45      190.86     91.21 o 
  -7  11   3     1006.15     1172.79    183.16 o 
  -6  11   3     4149.21     4656.48    169.27 o 
  -5  11   3     1693.41     1723.61    145.85 o 
  -4  11   3      189.37      297.38     61.96 o 
  -3  11   3     2780.01     2832.05     93.83 o 
  -2  11   3     8911.73     8704.42    195.62 o 
  -1  11   3     5172.25     4781.95    151.00 o 
   0  11   3     1077.91     1057.11     53.34 o 
   1  11   3     4113.24     3986.18    174.58 o 
   2  11   3     3803.33     3658.39    297.04 o 
   3  11   3     3119.05     3134.54    202.25 o 
   4  11   3       43.40      258.57     88.78 o 
   5  11   3     1607.69     1464.20    159.84 o 
   6  11   3     1729.44     2082.81    244.20 o 
  -6  12   3      133.31      114.27     68.47 o 
  -5  12   3     4308.44     4566.65    458.03 o 
  -4  12   3    11222.57    11126.72    436.97 o 
  -3  12   3     8145.39     7774.02    223.81 o 
  -2  12   3      395.70      414.79     35.23 o 
  -1  12   3     9460.91     9404.27    260.25 o 
   0  12   3    13646.43    13304.37    425.35 o 
   1  12   3     6206.76     6799.79    219.68 o 
   2  12   3      465.52      418.16     91.42 o 
   3  12   3     5701.14     5966.08    179.01 o 
   4  12   3    13634.35    14206.22    591.26 o 
   5  12   3     5659.10     5785.06    291.22 o 
   6  12   3       15.93      221.25     70.77 o 
  -6  13   3     2121.41     2327.69    248.78 o 
  -5  13   3     1484.17     1856.42    330.92 o 
  -4  13   3      203.58      241.87     83.55 o 
  -3  13   3     3822.74     3781.40    265.54 o 
  -2  13   3     2786.02     2828.24    144.70 o 
  -1  13   3     1400.38     1411.27     57.09 o 
   0  13   3      729.04      670.62     36.09 o 
   1  13   3     1982.21     1893.55    106.44 o 
   2  13   3     3174.13     3049.99    177.93 o 
   3  13   3     1537.03     1703.96    192.36 o 
   4  13   3       43.97      132.95     82.78 o 
   5  13   3     1284.43     1254.41    232.30 o 
  -5  14   3      331.26      239.46     48.58 o 
  -4  14   3      195.90      192.44     35.39 o 
  -3  14   3      194.74      139.92     34.55 o 
  -2  14   3      280.36      251.00     36.28 o 
  -1  14   3       44.45      102.67     22.02 o 
   0  14   3      193.08      263.30     53.75 o 
   1  14   3       29.12       44.43     40.53 o 
   2  14   3       18.20       69.11     63.27 o 
   3  14   3      152.16      137.75     70.99 o 
   4  14   3      578.63      329.55     95.86 o 
  -4  15   3       10.06       71.67     52.16 o 
  -3  15   3     3044.19     2915.85    113.24 o 
  -2  15   3    10598.65    10318.63    304.61 o 
  -1  15   3     6949.56     6823.88    224.47 o 
   0  15   3       45.99       54.41     23.55 o 
   1  15   3     4438.23     5281.35    273.39 o 
   2  15   3     9761.24     9426.62    506.55 o 
   3  15   3     3339.88     4081.80    224.78 o 
  -2  16   3        6.02        4.47     36.45 o 
  -1  16   3     2456.02     2078.38    191.03 o 
   0  16   3     5615.19     5500.58    182.93 o 
   1  16   3     3616.40     3501.05    177.12 o 
 -10   0   4        2.97      125.65     62.19 o 
  -9   0   4     3272.75     3436.06    632.03 o 
  -8   0   4    15528.61    15153.75    478.67 o 
  -7   0   4    10047.92    10282.43    224.58 o 
  -6   0   4      861.66      902.70     70.27 o 
  -5   0   4     4311.54     4076.19    171.23 o 
  -4   0   4    49620.25    51031.85    651.74 o 
  -3   0   4    63129.25    65705.06    477.81 o 
  -2   0   4    58409.80    61835.46    418.69 o 
  -1   0   4    27119.73    27217.67    474.73 o 
   0   0   4    40739.61    42174.95    548.81 o 
   1   0   4     9912.80     9485.99    244.33 o 
   2   0   4     5578.54     5327.62    157.13 o 
   3   0   4    36350.01    37237.30   1097.56 o 
   4   0   4    35205.49    33068.80   2454.92 o 
   5   0   4     9200.88     7863.63    595.44 o 
   6   0   4       23.51      155.42     52.45 o 
   7   0   4     8889.78     8729.78    326.57 o 
   8   0   4     8205.91     8612.82    349.44 o 
   9   0   4     2359.17     2542.21    141.58 o 
 -10   1   4     2042.28     2433.22    248.02 o 
  -9   1   4     1545.60     1696.44    105.08 o 
  -8   1   4      163.77      192.50     23.42 o 
  -7   1   4     2383.37     2499.10     63.82 o 
  -6   1   4     1474.91     1550.03     50.88 o 
  -5   1   4     5936.15     6022.07    118.66 o 
  -4   1   4      331.41      394.95     26.94 o 
  -3   1   4     9490.38     9717.52     59.85 o 
  -2   1   4     2350.52     2124.39     39.38 o 
  -1   1   4    33352.11    34049.75    374.26 o 
   0   1   4     1332.14     1306.92     36.97 o 
   1   1   4     7186.65     7060.36     80.30 o 
   2   1   4     4949.12     4867.44     68.59 o 
   3   1   4    15443.32    15594.81    179.71 o 
   4   1   4       18.82       27.67     10.57 o 
   5   1   4     1855.83     1549.55    176.41 o 
   6   1   4     4906.21     5056.09    176.08 o 
   7   1   4     2935.52     3097.44    124.18 o 
   8   1   4       33.83       57.98     23.98 o 
   9   1   4      789.00      847.29    110.37 o 
  -9   2   4      586.97      631.62     45.75 o 
  -8   2   4     2072.88     1970.21     95.83 o 
  -7   2   4     2068.09     2104.23     82.68 o 
  -6   2   4       71.30      103.76     14.28 o 
  -5   2   4      219.27      260.78     36.13 o 
  -4   2   4     1114.13     1096.77     33.96 o 
  -3   2   4    13013.09    13358.90     78.80 o 
  -2   2   4      106.72      151.14      7.85 o 
  -1   2   4     6913.67     6988.88    118.60 o 
   0   2   4      703.61      689.96     17.77 o 
   1   2   4     2518.52     2376.06     54.21 o 
   2   2   4       27.42       43.32     16.61 o 
   3   2   4      143.28      119.54     26.26 o 
   4   2   4       24.26       43.54     38.53 o 
   5   2   4       30.32       29.26     28.68 o 
   6   2   4       79.56       22.95     25.42 o 
   7   2   4      902.04      859.07    137.05 o 
   8   2   4     1340.12     1274.64     68.79 o 
   9   2   4       64.82      116.58     32.51 o 
  -9   3   4     4902.87     5069.53    140.65 o 
  -8   3   4        7.29       96.91     45.51 o 
  -7   3   4    11514.53    11306.17    223.60 o 
  -6   3   4    16696.70    16558.34    253.69 o 
  -5   3   4    11490.46    11162.80    194.16 o 
  -4   3   4        1.90       61.38     11.26 o 
  -3   3   4    23228.48    23268.41    136.59 o 
  -2   3   4    30344.87    30637.39    380.73 o 
  -1   3   4     7872.87     7300.14    129.15 o 
   0   3   4       27.50       73.66      8.56 o 
   1   3   4    12956.12    12542.71    127.07 o 
   2   3   4    46486.93    47428.70    620.43 o 
   3   3   4    17291.72    16893.80    310.90 o 
   4   3   4     1308.28     1247.75     53.34 o 
   5   3   4     5940.65     5412.36    169.10 o 
   6   3   4    21642.32    21117.69    422.11 o 
   7   3   4    10979.75    10435.64    392.77 o 
   8   3   4        0.44       96.37     49.30 o 
   9   3   4     3409.58     3239.77    232.18 o 
  -9   4   4     1188.03     1297.05    142.15 o 
  -8   4   4     8047.26     8077.96    176.36 o 
  -7   4   4     5149.02     5072.87    119.64 o 
  -6   4   4        2.20       68.47     32.95 o 
  -5   4   4     5506.77     5621.35    137.32 o 
  -4   4   4    24321.88    24279.63    273.75 o 
  -3   4   4    10348.52     9871.50     88.19 o 
  -2   4   4     1002.22      876.57     35.52 o 
  -1   4   4    23092.33    23511.96    209.06 o 
   0   4   4    51506.00    54953.48    497.34 o 
   1   4   4    22597.49    22862.58    247.44 o 
   2   4   4      278.74      273.47     23.21 o 
   3   4   4    10581.99    10524.11    114.49 o 
   4   4   4    17588.44    17228.30    381.07 o 
   5   4   4    11016.07    10398.20    169.50 o 
   6   4   4       26.01       17.60     25.79 o 
   7   4   4     2331.11     2134.29    370.07 o 
   8   4   4     4492.60     4233.38    138.23 o 
   9   4   4     3828.59     3482.81    172.15 o 
  -9   5   4        3.17       72.95     87.63 o 
  -8   5   4      141.85      151.60     28.85 o 
  -7   5   4      254.30      312.95     33.30 o 
  -6   5   4      163.65      176.48     18.59 o 
  -5   5   4      846.53      904.00     25.11 o 
  -4   5   4      327.49      343.47     16.08 o 
  -3   5   4      195.25      176.85     14.80 o 
  -2   5   4     1188.69     1311.74     25.65 o 
  -1   5   4     1641.00     1683.41     32.81 o 
   0   5   4      287.70      308.00     17.78 o 
   1   5   4     1148.86     1233.24     36.39 o 
   2   5   4      341.80      380.73     17.34 o 
   3   5   4     1554.67     1412.11     49.11 o 
   4   5   4        1.88       40.02      7.92 o 
   5   5   4       10.39       25.14     51.85 o 
   6   5   4       10.89      142.95     66.11 o 
   7   5   4        3.76      111.52     32.47 o 
   8   5   4        0.78       52.17     34.51 o 
  -9   6   4      778.45      672.92    145.44 o 
  -8   6   4     6737.90     6755.22    219.03 o 
  -7   6   4     4858.06     4868.40    119.91 o 
  -6   6   4       58.30      109.01     38.28 o 
  -5   6   4     1635.18     1800.35     76.31 o 
  -4   6   4    12816.06    12783.84    150.26 o 
  -3   6   4    10698.40    10481.90    136.44 o 
  -2   6   4       63.74       89.11     17.80 o 
  -1   6   4    22330.86    23395.53    382.69 o 
   0   6   4    41883.43    43514.15    353.60 o 
   1   6   4    14798.22    14885.68    175.95 o 
   2   6   4      275.15      276.04     22.14 o 
   3   6   4     4683.92     4496.95    131.03 o 
   4   6   4    15986.99    15969.79    584.67 o 
   5   6   4     4201.67     4256.55    224.72 o 
   6   6   4      140.57      114.30     50.77 o 
   7   6   4      617.54      870.22    104.08 o 
   8   6   4     2480.95     2441.41    248.32 o 
  -9   7   4     5105.65     5116.95    267.05 o 
  -8   7   4       46.17      111.86     54.04 o 
  -7   7   4     8203.44     7511.63    459.84 o 
  -6   7   4    19656.10    19809.21    697.34 o 
  -5   7   4    11650.83    12183.82    118.29 o 
  -4   7   4       99.04      139.23     20.95 o 
  -3   7   4    13448.89    13812.33    241.31 o 
  -2   7   4    33022.21    34229.67    436.50 o 
  -1   7   4    17620.52    18118.06    253.66 o 
   0   7   4      184.47      276.02     25.18 o 
   1   7   4    10862.26    10795.30    156.14 o 
   2   7   4    25618.77    25991.60    317.12 o 
   3   7   4    10973.70    10928.37    227.11 o 
   4   7   4      971.65      832.51     32.61 o 
   5   7   4    12103.82    11013.27    303.11 o 
   6   7   4    26120.34    23670.10   4129.37 o 
   7   7   4     7201.06     6959.27    307.42 o 
   8   7   4        8.88       51.37     38.31 o 
  -8   8   4     2194.77     2074.35    195.66 o 
  -7   8   4     3148.16     3446.31    279.63 o 
  -6   8   4       22.15        9.28     25.42 o 
  -5   8   4     2186.95     2232.54     71.66 o 
  -4   8   4     5635.66     5917.15    118.11 o 
  -3   8   4     3710.13     3619.64     61.51 o 
  -2   8   4        3.22       43.75     10.03 o 
  -1   8   4     3498.24     3231.51    149.75 o 
   0   8   4     4835.28     4914.04    106.46 o 
   1   8   4     2857.63     2998.07    110.87 o 
   2   8   4       14.32       37.66     30.08 o 
   3   8   4     2736.60     2623.05     64.38 o 
   4   8   4     1044.23     1088.20     65.73 o 
   5   8   4      941.22      952.35     95.70 o 
   6   8   4       34.21      157.58     84.75 o 
   7   8   4     1176.98     1099.83    100.31 o 
   8   8   4     1739.03     1521.41    217.64 o 
  -8   9   4       99.11      127.96     71.70 o 
  -7   9   4      433.58      542.10     63.49 o 
  -6   9   4      799.05      918.18     74.69 o 
  -5   9   4     1814.92     1824.73     51.13 o 
  -4   9   4       99.13       86.04     10.00 o 
  -3   9   4      338.30      379.40     44.58 o 
  -2   9   4     2202.92     2001.92     82.21 o 
  -1   9   4     1904.51     1842.41     56.30 o 
   0   9   4      124.22      139.79     22.55 o 
   1   9   4     1892.53     1983.79    112.42 o 
   2   9   4      836.04      874.13     54.10 o 
   3   9   4      376.18      268.11     63.32 o 
   4   9   4      899.31      690.76     97.77 o 
   5   9   4     1282.56     1223.14    113.49 o 
   6   9   4     2314.25     2216.52    228.57 o 
   7   9   4      537.15      479.94     93.73 o 
  -8  10   4     6818.43     7414.06    341.71 o 
  -7  10   4     7355.76     8055.75    762.58 o 
  -6  10   4      613.55      567.44     91.92 o 
  -5  10   4     4073.70     4325.22    151.47 o 
  -4  10   4    17365.00    17622.78    392.99 o 
  -3  10   4    16738.00    16096.61    259.89 o 
  -2  10   4     4822.88     4722.04    144.61 o 
  -1  10   4     9671.27     9274.58    253.63 o 
   0  10   4    30229.65    32008.52    511.74 o 
   1  10   4     8858.55     9002.92    135.67 o 
   2  10   4       21.67       89.90     61.22 o 
   3  10   4     7717.63     7415.99    388.81 o 
   4  10   4    16082.40    14533.44    550.33 o 
   5  10   4     3345.08     2874.35    203.64 o 
   6  10   4       71.11      116.05     52.20 o 
   7  10   4     3454.56     3302.32    184.32 o 
  -7  11   4     1576.58     1548.54    219.88 o 
  -6  11   4     7550.64     8106.22    577.71 o 
  -5  11   4     3795.06     3776.93    325.89 o 
  -4  11   4      457.19      377.38     48.85 o 
  -3  11   4     4202.06     4323.81    122.67 o 
  -2  11   4    11781.43    12060.54    274.83 o 
  -1  11   4     9125.49     8997.05    372.58 o 
   0  11   4        9.46       73.99     57.25 o 
   1  11   4     3053.86     3168.20     87.57 o 
   2  11   4    15401.59    14979.35    414.12 o 
   3  11   4     8709.68     7993.96    352.89 o 
   4  11   4       46.33      173.46     83.49 o 
   5  11   4     3711.17     3644.10    199.60 o 
   6  11   4     6666.06     6105.44    343.23 o 
  -6  12   4       84.47      151.89     55.21 o 
  -5  12   4      128.52      227.35     53.04 o 
  -4  12   4      473.97      396.07     55.70 o 
  -3  12   4      705.53      627.49     90.95 o 
  -2  12   4      721.87      753.46     58.90 o 
  -1  12   4        2.95       99.98     35.21 o 
   0  12   4     1281.93     1253.76     56.25 o 
   1  12   4       15.80       54.24     27.90 o 
   2  12   4        0.64       47.56     47.66 o 
   3  12   4      191.20       77.42     50.67 o 
   4  12   4      174.61      227.39     90.27 o 
   5  12   4       52.53      112.51     70.46 o 
   6  12   4       89.24      124.54     54.25 o 
  -6  13   4     5910.37     6279.83    343.00 o 
  -5  13   4     1969.64     2055.97    192.01 o 
  -4  13   4      235.91      217.44     47.57 o 
  -3  13   4     2856.45     2723.97    115.09 o 
  -2  13   4     6763.59     6684.32    208.24 o 
  -1  13   4     1341.42     1243.26     59.79 o 
   0  13   4        0.88       54.96     22.74 o 
   1  13   4     3115.50     2954.00    145.33 o 
   2  13   4     9087.47     8969.99    676.58 o 
   3  13   4     4650.96     4604.76    245.22 o 
   4  13   4      855.20      739.96     97.44 o 
   5  13   4     1781.46     1236.69    219.10 o 
  -5  14   4     2525.60     2401.15    169.31 o 
  -4  14   4     9515.18     9440.61    351.43 o 
  -3  14   4     5915.09     5822.13    155.38 o 
  -2  14   4        4.90      125.77     29.49 o 
  -1  14   4     3822.94     3782.35    212.78 o 
   0  14   4    10805.54    10552.91    329.72 o 
   1  14   4     7751.55     7576.39    234.09 o 
   2  14   4        3.13       41.87     74.70 o 
   3  14   4     3239.67     3428.31    223.70 o 
   4  14   4     7106.02     7811.01    370.48 o 
  -4  15   4      388.33      430.33     68.04 o 
  -3  15   4      310.36      349.18     62.36 o 
  -2  15   4     1177.10     1165.13     88.87 o 
  -1  15   4      251.67      282.46     50.12 o 
   0  15   4       37.12       87.61     32.82 o 
   1  15   4      360.08      354.79    218.89 o 
   2  15   4     1328.90     1564.92    272.93 o 
   3  15   4      228.90      400.86    101.81 o 
  -2  16   4      141.53      121.30     39.28 o 
  -1  16   4     2249.67     2040.34    278.75 o 
   0  16   4     2647.05     2461.50    175.06 o 
   1  16   4      937.52      884.20    118.20 o 
 -10   1   5     3424.38     3631.92    181.55 o 
  -9   1   5     2837.29     2928.78    110.78 o 
  -8   1   5      262.09      212.12     40.29 o 
  -7   1   5     3094.59     3094.02     85.75 o 
  -6   1   5     6119.67     5853.02    145.77 o 
  -5   1   5     2847.85     2750.85     67.73 o 
  -4   1   5     2897.31     2907.22    122.09 o 
  -3   1   5    12062.16    11877.31     90.71 o 
  -2   1   5    50654.43    52700.80    300.97 o 
  -1   1   5     1146.74      963.64     24.03 o 
   0   1   5      785.00      716.21     24.96 o 
   1   1   5     7441.79     7614.33     63.14 o 
   2   1   5    67762.71    71644.87    722.50 o 
   3   1   5    23576.54    24245.11    222.14 o 
   4   1   5       31.91       83.95     15.26 o 
   5   1   5     7496.78     7490.91    315.99 o 
   6   1   5     6462.08     6040.11    199.91 o 
   7   1   5     4134.16     4391.95    132.44 o 
   8   1   5      291.74      333.34     85.49 o 
   9   1   5     1009.18     1127.46    115.27 o 
  -9   2   5     3648.95     3711.65    109.58 o 
  -8   2   5    14720.13    14955.06    286.59 o 
  -7   2   5     9757.77     9480.22    191.35 o 
  -6   2   5      147.28      145.83     28.95 o 
  -5   2   5     8722.76     8577.25    142.21 o 
  -4   2   5    54532.07    55422.70    448.79 o 
  -3   2   5    26098.33    25601.36    273.66 o 
  -2   2   5       61.24      121.72     10.03 o 
  -1   2   5    11926.93    11673.71    170.05 o 
   0   2   5    32745.90    32461.34    391.70 o 
   1   2   5    29674.57    28938.26    377.77 o 
   2   2   5     4802.24     5098.84     76.30 o 
   3   2   5     5266.04     4505.66     84.94 o 
   4   2   5    26874.30    26869.38    369.84 o 
   5   2   5    14951.65    15107.95    267.08 o 
   6   2   5     1314.63     1197.34     73.27 o 
   7   2   5     4633.55     5126.81    165.30 o 
   8   2   5    13447.11    12979.07    522.75 o 
   9   2   5     4188.64     3674.66    243.85 o 
  -9   3   5      818.79      723.48     63.03 o 
  -8   3   5        9.22      118.19     43.21 o 
  -7   3   5     1253.34     1239.03     57.85 o 
  -6   3   5     4495.88     4323.90    107.83 o 
  -5   3   5     5569.30     5498.90     81.86 o 
  -4   3   5     1328.88     1322.81     30.08 o 
  -3   3   5       28.16       82.92     11.18 o 
  -2   3   5      692.61      634.10     23.80 o 
  -1   3   5     2905.94     2724.30     50.92 o 
   0   3   5     2994.63     2929.39     53.52 o 
   1   3   5     3155.61     3074.69     52.43 o 
   2   3   5      551.99      455.41     27.13 o 
   3   3   5      134.66      126.67     25.03 o 
   4   3   5      593.93      620.76     42.02 o 
   5   3   5      601.22      459.00    120.48 o 
   6   3   5     1137.38     1131.54     88.39 o 
   7   3   5      792.89      840.18     72.05 o 
   8   3   5       25.21      117.21     31.70 o 
  -9   4   5     2260.17     2393.93    141.53 o 
  -8   4   5     1715.98     1593.01    104.43 o 
  -7   4   5     2595.25     2611.76     88.89 o 
  -6   4   5      140.57      185.44     20.41 o 
  -5   4   5     2990.91     2835.14     80.31 o 
  -4   4   5     8407.67     8627.82    114.39 o 
  -3   4   5     9926.62    10135.19     91.82 o 
  -2   4   5      274.75      291.80     12.36 o 
  -1   4   5     8956.41     9121.90    106.79 o 
   0   4   5     3066.06     2756.69     37.36 o 
   1   4   5     7478.68     7322.60     80.49 o 
   2   4   5       29.98       73.65     16.60 o 
   3   4   5     3947.62     3874.90     96.79 o 
   4   4   5     4770.77     4593.32     88.10 o 
   5   4   5     3579.48     3444.30     61.70 o 
   6   4   5      204.57      164.39     85.76 o 
   7   4   5      652.77      528.84    107.85 o 
   8   4   5     1990.94     2327.56    157.30 o 
  -9   5   5     5286.29     5318.47    323.62 o 
  -8   5   5        9.95       88.45     28.04 o 
  -7   5   5     4644.68     4535.80    142.88 o 
  -6   5   5    19677.19    19384.86    278.35 o 
  -5   5   5    17073.02    16721.22    365.84 o 
  -4   5   5     2532.77     2593.22    112.81 o 
  -3   5   5     8613.42     8390.92    100.58 o 
  -2   5   5    45181.12    45603.09    663.00 o 
  -1   5   5    34827.36    35449.64    429.88 o 
   0   5   5     1965.79     2092.91     45.08 o 
   1   5   5    15552.50    15432.65    144.60 o 
   2   5   5    31562.72    31012.99    337.15 o 
   3   5   5    12136.40    11856.73    199.21 o 
   4   5   5      286.42      275.02     13.54 o 
   5   5   5    23699.95    21543.65    843.06 o 
   6   5   5    10545.99    10295.13    454.07 o 
   7   5   5     3513.13     3184.48    106.42 o 
   8   5   5       22.01      115.34     38.27 o 
  -9   6   5     2116.06     1871.36    256.10 o 
  -8   6   5     1922.70     1879.53    133.14 o 
  -7   6   5     3546.33     3509.03    166.60 o 
  -6   6   5      218.91      211.73     40.93 o 
  -5   6   5     6553.37     6766.20    123.63 o 
  -4   6   5     9771.52     9813.07    144.77 o 
  -3   6   5     7116.79     6744.76    136.16 o 
  -2   6   5      361.32      390.55     19.28 o 
  -1   6   5     5645.51     5450.37     79.05 o 
   0   6   5    26409.86    27114.72    326.91 o 
   1   6   5    12124.74    12198.70    135.34 o 
   2   6   5      512.31      519.38     22.83 o 
   3   6   5     2290.54     2271.47     84.49 o 
   4   6   5    16034.76    16185.93    362.83 o 
   5   6   5     6273.36     5348.49    429.78 o 
   6   6   5      118.73      126.67     29.48 o 
   7   6   5     1097.29     1255.69    143.98 o 
   8   6   5     3743.08     3616.64    181.16 o 
  -9   7   5      347.06      240.68     75.41 o 
  -8   7   5       57.87       90.18     68.70 o 
  -7   7   5     1457.06     1366.43     69.59 o 
  -6   7   5      112.25       99.18     64.49 o 
  -5   7   5      817.86      838.96     30.46 o 
  -4   7   5      208.59      235.48     14.76 o 
  -3   7   5      484.15      460.80     30.05 o 
  -2   7   5        7.15       39.55      9.85 o 
  -1   7   5     1074.66     1111.67     61.51 o 
   0   7   5      472.94      485.09     20.92 o 
   1   7   5     2232.54     2362.78     80.66 o 
   2   7   5       74.69       81.90     14.30 o 
   3   7   5       23.97       49.65     15.00 o 
   4   7   5     2826.01     2660.90     84.66 o 
   5   7   5      223.66      197.35     21.54 o 
   6   7   5       41.99      210.75     71.10 o 
   7   7   5       19.00       51.93     39.67 o 
   8   7   5       13.88      384.66     78.64 o 
  -8   8   5     6702.37     7597.66    290.13 o 
  -7   8   5     5794.42     6506.99    216.37 o 
  -6   8   5      445.96      538.08     69.56 o 
  -5   8   5     6797.19     7223.46    146.31 o 
  -4   8   5    21202.80    21586.61    203.89 o 
  -3   8   5     5197.80     4872.40     78.40 o 
  -2   8   5      403.14      392.69     29.51 o 
  -1   8   5    14997.59    14795.70    293.40 o 
   0   8   5    17818.15    18496.54    301.69 o 
   1   8   5    12530.40    12958.15    222.10 o 
   2   8   5      400.22      445.01     31.82 o 
   3   8   5     6369.40     6385.59    116.93 o 
   4   8   5    10685.04    10284.09    286.49 o 
   5   8   5    12248.79    11335.11    441.79 o 
   6   8   5      128.79      161.59     52.61 o 
   7   8   5     2278.17     1789.02    194.48 o 
  -8   9   5      455.46      427.70    154.09 o 
  -7   9   5     3050.64     2893.55    258.38 o 
  -6   9   5    10899.07    11446.49    561.36 o 
  -5   9   5     5234.30     5231.52    123.45 o 
  -4   9   5      738.92      690.51     46.08 o 
  -3   9   5    12600.31    12568.61    185.09 o 
  -2   9   5    22764.52    22620.14    506.85 o 
  -1   9   5    12827.13    12613.23    265.57 o 
   0   9   5        2.16       44.16     20.49 o 
   1   9   5     8722.58     8929.83    221.00 o 
   2   9   5    19640.58    19109.54    566.14 o 
   3   9   5     6898.49     6583.03    222.77 o 
   4   9   5       11.17       26.94    102.69 o 
   5   9   5     4417.25     4258.81    204.80 o 
   7   9   5     5479.27     5408.32    258.22 o 
  -7  10   5      770.15      723.46    103.23 o 
  -6  10   5       20.42       49.42     44.43 o 
  -5  10   5      396.27      392.41     66.24 o 
  -4  10   5       40.46      102.72     24.95 o 
  -3  10   5     1701.45     1676.81     96.37 o 
  -2  10   5       52.57       77.72     28.69 o 
  -1  10   5     1232.95     1333.22     72.84 o 
   0  10   5      861.89      900.62     48.62 o 
   1  10   5     1166.37     1155.71     50.61 o 
   2  10   5      643.52      544.85    120.17 o 
   3  10   5     1357.12     1124.21    183.01 o 
   4  10   5      157.18      131.24     58.39 o 
   5  10   5       28.09       99.75     70.32 o 
   6  10   5        8.84      318.42    102.73 o 
   7  10   5      244.08      289.98     87.46 o 
  -7  11   5      713.36      822.41    222.62 o 
  -6  11   5     1700.96     2025.05    148.20 o 
  -5  11   5     2022.44     2052.81    129.68 o 
  -4  11   5      282.92      314.16     38.53 o 
  -3  11   5     1360.58     1321.32     65.16 o 
  -2  11   5     3849.15     3823.41    119.48 o 
  -1  11   5     3261.00     3336.49    191.03 o 
   0  11   5      502.28      567.63     92.79 o 
   1  11   5     3392.96     3641.91    113.64 o 
   2  11   5    10890.40    10901.33    338.17 o 
   3  11   5     5049.42     4591.93    329.43 o 
   4  11   5       41.23      191.11     81.00 o 
   5  11   5      867.27      819.47    108.59 o 
   6  11   5     2377.00     2225.09    155.59 o 
  -6  12   5        3.93       62.61     31.26 o 
  -5  12   5     5681.08     5544.32    234.29 o 
  -4  12   5    12407.43    11904.09    588.47 o 
  -3  12   5    10752.50    10301.51    235.39 o 
  -2  12   5     1597.19     1428.39    127.35 o 
  -1  12   5     5081.09     5204.17    270.45 o 
   0  12   5    13731.62    13673.40    290.84 o 
   1  12   5    10667.70    10731.13    231.07 o 
   2  12   5      197.83      262.67     75.46 o 
   3  12   5     5052.87     5637.24    259.89 o 
   4  12   5     6846.21     7370.82    338.97 o 
   5  12   5     6510.84     6663.22    370.66 o 
  -6  13   5     3499.03     3343.07    445.14 o 
  -5  13   5     3759.88     3609.58    155.18 o 
  -4  13   5        0.76       53.39     72.19 o 
  -3  13   5     1665.31     1712.50    136.34 o 
  -2  13   5     2437.49     2450.27    150.27 o 
  -1  13   5     2776.03     2536.59    144.98 o 
   0  13   5       10.65       33.00     27.93 o 
   1  13   5     1502.07     1682.16    221.02 o 
   2  13   5     2343.23     2523.84    254.57 o 
   3  13   5     1837.93     1873.72    153.39 o 
   4  13   5       34.37      136.60     62.13 o 
   5  13   5      515.25      490.02     99.92 o 
  -5  14   5       58.10      145.85     70.94 o 
  -4  14   5      996.11     1019.30    183.02 o 
  -3  14   5      283.00      249.02     37.93 o 
  -2  14   5      312.48      333.38     49.94 o 
  -1  14   5        5.93       69.62     24.56 o 
   0  14   5      987.03     1010.00     93.84 o 
   1  14   5      209.07      203.59     74.46 o 
   2  14   5       14.91       57.52     61.08 o 
   3  14   5       40.85      211.93     78.15 o 
   4  14   5      163.01      165.34     70.20 o 
  -3  15   5     2551.56     2393.97    283.08 o 
  -2  15   5     6884.14     6811.32    235.71 o 
  -1  15   5     6336.93     6115.36    264.45 o 
   0  15   5      229.95      159.24     84.66 o 
   1  15   5     3391.52     3693.41    539.88 o 
   2  15   5     7446.41     8293.37    380.62 o 
  -1  16   5     2220.86     2208.99    239.23 o 
   0  16   5     7246.62     7061.41    407.99 o 
  -9   0   6     1616.26     1696.75    257.12 o 
  -8   0   6    15124.69    15625.04    573.82 o 
  -7   0   6    22397.46    21950.18    595.20 o 
  -6   0   6      635.01      574.98    112.73 o 
  -5   0   6     7346.00     6924.03    154.03 o 
  -4   0   6    50523.41    50146.22    996.94 o 
  -3   0   6    45205.23    44516.68   1082.05 o 
  -2   0   6      696.85      718.89     32.60 o 
  -1   0   6    29342.79    28744.90    638.29 o 
   0   0   6    56140.45    56453.07   1091.72 o 
   1   0   6    56442.46    59706.11    574.42 o 
   2   0   6     8771.66     9082.35    179.39 o 
   3   0   6    19810.68    19650.16    387.99 o 
   4   0   6    20376.93    18702.51    534.86 o 
   5   0   6    11230.73    10716.49    288.83 o 
   6   0   6       12.35       61.71     32.78 o 
   7   0   6     7160.22     7133.26    287.96 o 
  -9   1   6      865.46      947.24     65.16 o 
  -8   1   6        1.39       13.54     10.91 o 
  -7   1   6     1839.14     1822.36     72.05 o 
  -6   1   6     5502.25     5441.21     83.73 o 
  -5   1   6    11001.55    10784.33    186.65 o 
  -4   1   6      750.00      753.44     31.05 o 
  -3   1   6      147.62      122.29      7.59 o 
  -2   1   6     3417.85     3149.34     81.68 o 
  -1   1   6    34173.11    35254.62    444.33 o 
   0   1   6       41.54       49.73     14.75 o 
   1   1   6     4073.29     3985.70     44.58 o 
   2   1   6    19565.11    20165.09    163.35 o 
   3   1   6    11868.24    12139.52    380.81 o 
   4   1   6      193.61      180.89     26.05 o 
   5   1   6     2860.82     2816.34    280.68 o 
   6   1   6     7651.34     7634.73    221.32 o 
   7   1   6     2021.89     1965.91     94.87 o 
   8   1   6      112.22      125.87     42.06 o 
  -9   2   6       95.93      135.41     28.59 o 
  -8   2   6     1688.88     1767.02     79.39 o 
  -7   2   6     1326.81     1401.63     64.22 o 
  -6   2   6      969.04      921.32     37.38 o 
  -5   2   6     1220.99     1215.18     71.22 o 
  -4   2   6     3352.98     3088.94     97.65 o 
  -3   2   6     6640.86     6633.72    117.94 o 
  -2   2   6      630.44      709.57     28.12 o 
  -1   2   6      295.44      362.58     20.51 o 
   0   2   6     2622.55     2882.54     27.57 o 
   1   2   6      150.69      155.64     23.51 o 
   2   2   6      119.76      157.97     15.76 o 
   3   2   6     2204.11     2209.14     60.96 o 
   4   2   6       65.55       83.97     20.56 o 
   5   2   6      140.00      151.02     83.59 o 
   6   2   6      166.63       57.09     52.44 o 
   7   2   6      133.87      210.43     38.51 o 
   8   2   6      595.69      541.58     63.32 o 
  -9   3   6     5262.10     5214.98    143.58 o 
  -8   3   6      493.97      487.49     66.32 o 
  -7   3   6     5293.52     5046.78    171.32 o 
  -6   3   6    15641.57    15305.75    376.72 o 
  -5   3   6     8762.87     8327.25    162.03 o 
  -4   3   6      612.08      627.08     19.60 o 
  -3   3   6    12124.37    11901.52    106.44 o 
  -2   3   6    23345.31    22849.03    237.07 o 
  -1   3   6    25556.28    25365.38    272.35 o 
   0   3   6      770.48      726.64     28.28 o 
   1   3   6    10866.22    10539.43    151.13 o 
   2   3   6    36255.97    36645.91    440.34 o 
   3   3   6    12789.00    12655.54    182.73 o 
   4   3   6       59.54      106.61     25.23 o 
   5   3   6     4380.90     3938.76    279.25 o 
   6   3   6    11804.46    12334.00    372.24 o 
   7   3   6     4399.67     4487.66    190.03 o 
   8   3   6      122.90      100.29     44.95 o 
  -9   4   6     1834.93     2081.78    308.65 o 
  -8   4   6     5874.11     5643.25    147.35 o 
  -7   4   6     7288.25     7278.01    202.30 o 
  -6   4   6       58.87       98.62     16.79 o 
  -5   4   6     7339.90     6896.18    208.15 o 
  -4   4   6    27872.74    28295.20    474.13 o 
  -3   4   6    11910.61    11801.08    140.07 o 
  -2   4   6      468.69      518.42     20.19 o 
  -1   4   6    19695.81    19769.96    268.56 o 
   0   4   6    37775.66    38534.18    334.42 o 
   1   4   6    17346.42    16806.75    191.13 o 
   2   4   6      157.14      179.24     12.45 o 
   3   4   6     9882.10     9994.19    146.01 o 
   4   4   6    19643.29    18974.84    677.81 o 
   5   4   6    13496.30    12525.11    708.31 o 
   6   4   6      415.47      420.32     56.72 o 
   7   4   6     1825.84     1922.28    197.84 o 
   8   4   6     6972.42     7758.21    404.38 o 
  -9   5   6       91.86       55.19     33.97 o 
  -8   5   6       17.48       42.66     16.72 o 
  -7   5   6      181.15      129.90     47.70 o 
  -6   5   6      405.70      416.72     21.68 o 
  -5   5   6     1633.09     1612.88     79.25 o 
  -4   5   6       55.84      111.03     27.07 o 
  -3   5   6      170.15      194.95     19.84 o 
  -2   5   6      161.12      187.35     16.00 o 
  -1   5   6     1200.83     1300.98     41.25 o 
   0   5   6       78.40       89.64     13.69 o 
   1   5   6       67.18       83.63     15.54 o 
   2   5   6      777.35      732.53     33.57 o 
   3   5   6      737.29      733.01     40.68 o 
   4   5   6      112.31      117.32     12.01 o 
   5   5   6        5.65       20.17     12.50 o 
   6   5   6      567.35      500.77     72.01 o 
   7   5   6       99.16       84.96     41.81 o 
   8   5   6        2.36       43.86     35.78 o 
  -9   6   6     1086.72     1092.51    166.48 o 
  -8   6   6     3590.35     3762.40    134.69 o 
  -7   6   6     2331.56     2437.24     89.14 o 
  -6   6   6      103.20      170.91     30.09 o 
  -5   6   6     4347.41     4292.85    109.89 o 
  -4   6   6    15635.16    15839.17    235.81 o 
  -3   6   6     2395.64     2268.80     70.48 o 
  -2   6   6      386.67      454.99     17.91 o 
  -1   6   6    12525.86    12227.73    228.73 o 
   0   6   6    18930.53    18935.82    236.93 o 
   1   6   6     3014.57     2849.96     68.24 o 
   2   6   6      651.10      600.97     26.26 o 
   3   6   6     9682.15     9488.51    171.22 o 
   4   6   6    12952.33    12830.80    149.26 o 
   5   6   6     3840.97     3903.60    159.29 o 
   6   6   6      790.50      458.69     90.07 o 
   7   6   6      851.07      942.29     87.55 o 
   8   6   6     3633.46     3473.94    242.75 o 
  -9   7   6     5046.00     5370.26    255.79 o 
  -8   7   6      237.81      228.85     60.88 o 
  -7   7   6     4737.49     5044.40    164.72 o 
  -6   7   6    17444.65    17832.92    374.73 o 
  -5   7   6    10740.12    10362.83    242.70 o 
  -4   7   6       70.22      141.27     15.56 o 
  -3   7   6    13267.84    13209.16    233.60 o 
  -2   7   6    17126.56    16490.06    208.21 o 
  -1   7   6    21730.96    21394.21    299.20 o 
   0   7   6     1522.86     1543.49     61.38 o 
   1   7   6     8495.61     8298.12    144.00 o 
   2   7   6    18336.65    18623.02    290.34 o 
   3   7   6     7267.00     6885.79     94.81 o 
   4   7   6       75.34       43.62     40.09 o 
   5   7   6     4592.83     4281.14    221.84 o 
   6   7   6    11528.13    11305.11    419.80 o 
   7   7   6     4708.09     4671.91    234.93 o 
  -8   8   6     2688.62     2384.05    252.96 o 
  -7   8   6     1255.50     1852.00    247.22 o 
  -6   8   6       86.35       94.24     54.43 o 
  -5   8   6     1131.41     1108.61     44.96 o 
  -4   8   6     4192.58     4142.56    122.57 o 
  -3   8   6     3416.52     3489.29    151.97 o 
  -2   8   6      326.06      351.70     32.89 o 
  -1   8   6      600.42      706.96     47.27 o 
   0   8   6     3138.14     3116.61    125.10 o 
   1   8   6     1952.99     2018.01     55.44 o 
   2   8   6      325.09      364.08     20.23 o 
   3   8   6     2197.08     2094.21     65.39 o 
   4   8   6     1308.18     1183.93    110.39 o 
   5   8   6     1575.96     1221.75    106.91 o 
   6   8   6        6.66      124.60     70.27 o 
   7   8   6      985.58      832.84    153.81 o 
  -8   9   6       22.85       76.68     53.62 o 
  -7   9   6       72.45       60.53     33.20 o 
  -6   9   6     2482.56     2607.37    163.45 o 
  -5   9   6     2068.18     2131.16     73.15 o 
  -4   9   6        1.72       49.55     15.64 o 
  -3   9   6       15.58       64.39     35.07 o 
  -2   9   6      134.92      155.03     29.25 o 
  -1   9   6     5973.72     6135.42    105.66 o 
   0   9   6     1195.76     1275.45     80.77 o 
   1   9   6     1932.46     2110.39     89.85 o 
   2   9   6     2348.54     2366.16     88.53 o 
   3   9   6     1107.40      990.24     68.96 o 
   4   9   6       53.83       11.75     60.08 o 
   5   9   6     1113.99      998.80    109.96 o 
   6   9   6      724.22      727.58     94.14 o 
   7   9   6      297.36      299.65     69.43 o 
  -7  10   6     5181.02     5613.26    240.53 o 
  -6  10   6      634.52      613.39     65.56 o 
  -5  10   6     4523.36     4718.75    123.36 o 
  -4  10   6    20420.17    20397.62    486.88 o 
  -3  10   6     9638.96     9141.00    221.65 o 
  -2  10   6     2122.05     1959.37     82.89 o 
  -1  10   6     7302.32     7236.80    135.98 o 
   0  10   6    25578.88    25682.84    475.94 o 
   1  10   6     9935.72    10153.19    410.18 o 
   2  10   6      611.93      517.31     49.28 o 
   3  10   6     9914.54     9652.31    302.90 o 
   4  10   6    11342.77    11336.94    465.78 o 
   5  10   6     5016.46     4533.92    228.97 o 
   6  10   6       40.29      126.06     55.63 o 
  -7  11   6     1779.63     1532.31    231.62 o 
  -6  11   6     3905.59     4025.03    200.91 o 
  -5  11   6     4169.93     4284.66    148.45 o 
  -4  11   6       42.81      154.48     28.59 o 
  -3  11   6     4416.58     4182.38    412.80 o 
  -2  11   6    10707.24    10870.95    637.95 o 
  -1  11   6     6007.70     6145.43    151.59 o 
   0  11   6      174.62      202.07     48.39 o 
   1  11   6     2903.25     3066.15    102.46 o 
   2  11   6     7961.72     8164.21    430.42 o 
   3  11   6     6056.91     5804.42    173.80 o 
   4  11   6      133.14       39.05     57.38 o 
   5  11   6     2229.59     2161.20    172.59 o 
   6  11   6     7145.81     6410.54    426.97 o 
  -6  12   6       48.48      122.83     39.32 o 
  -5  12   6       32.54       98.28     31.46 o 
  -4  12   6       44.51       91.04     26.25 o 
  -3  12   6      826.57      832.18     50.53 o 
  -2  12   6      948.97      919.61    108.09 o 
  -1  12   6      180.69      185.62     45.28 o 
   0  12   6      370.55      466.89     65.44 o 
   1  12   6      484.60      372.30    135.45 o 
   2  12   6      332.35      123.46     93.31 o 
   3  12   6       99.37      160.70     85.98 o 
   4  12   6      257.49      334.34     94.01 o 
   5  12   6       55.82      204.47     81.86 o 
  -5  13   6     2697.83     2791.29    178.17 o 
  -4  13   6      548.32      474.62     62.27 o 
  -3  13   6     2946.91     2937.04    114.67 o 
  -2  13   6     6512.14     6385.51    162.46 o 
  -1  13   6     2420.14     2342.89    141.96 o 
   0  13   6      407.37      422.76     55.81 o 
   1  13   6     4030.24     4109.95    382.35 o 
   2  13   6     8450.41     8298.67    365.77 o 
   3  13   6     3465.72     3768.18    220.54 o 
   4  13   6      728.37      712.97    151.59 o 
  -4  14   6     8405.13     8470.48    283.62 o 
  -3  14   6     5940.97     5402.34    197.85 o 
  -2  14   6      103.37      117.98     29.14 o 
  -1  14   6     4818.44     4395.43    118.40 o 
   0  14   6    12863.23    12952.85    526.11 o 
   1  14   6     7088.67     6931.59    227.37 o 
   2  14   6      184.39      221.59     88.36 o 
   3  14   6     3354.72     3671.93    226.19 o 
  -3  15   6      245.77      205.03     52.72 o 
  -2  15   6     2051.38     1845.72    236.69 o 
  -1  15   6      698.64      734.18    230.31 o 
   0  15   6        4.40       28.89     64.87 o 
   1  15   6      220.21      117.64     52.72 o 
   2  15   6      850.19     1062.97    171.21 o 
  -9   1   7     5525.81     5500.04    162.56 o 
  -8   1   7      296.90      259.12     36.95 o 
  -7   1   7     5606.86     5596.28    150.49 o 
  -6   1   7    14108.66    14095.58    199.04 o 
  -5   1   7     5822.71     5373.05    105.60 o 
  -4   1   7     4568.33     4519.09     96.81 o 
  -3   1   7     8283.85     7755.40    165.63 o 
  -1   1   7    18615.86    18758.22    185.03 o 
   0   1   7      231.07      307.81     13.16 o 
   1   1   7    18667.49    17453.38    301.23 o 
   2   1   7    19149.37    18760.96    299.17 o 
   3   1   7     7272.60     6764.92    150.03 o 
   4   1   7      369.31      397.82     43.44 o 
   5   1   7     2962.76     3013.19    137.22 o 
   6   1   7     8933.68     9423.53    383.74 o 
   7   1   7     4067.96     4154.98    133.41 o 
   8   1   7      189.39      153.25     41.78 o 
  -9   2   7     3390.49     3538.63    122.61 o 
  -8   2   7    13028.04    13157.27    274.27 o 
  -7   2   7    12368.53    12110.36    285.75 o 
  -6   2   7      240.23      321.64     23.86 o 
  -5   2   7    15563.91    15390.91    300.42 o 
  -4   2   7    18179.51    17603.96    248.98 o 
  -3   2   7    16144.21    15557.83    240.16 o 
  -2   2   7      262.72      261.94     14.86 o 
  -1   2   7    27674.83    25739.51    477.15 o 
   0   2   7    48247.32    47227.78    496.06 o 
   1   2   7    22595.19    22499.65    319.03 o 
   2   2   7     2237.48     2221.59     47.42 o 
   3   2   7     9720.34     9325.30    162.70 o 
   4   2   7    21981.52    20876.77    422.75 o 
   5   2   7    15191.23    14749.35    309.63 o 
   6   2   7      151.44      278.87     50.98 o 
   7   2   7     8403.91     8714.88    363.69 o 
   8   2   7     8508.50     8853.57    453.53 o 
  -9   3   7      605.90      570.07     62.20 o 
  -8   3   7       93.82      100.10     17.35 o 
  -7   3   7      633.55      588.64     37.07 o 
  -6   3   7     5412.63     5333.70     79.61 o 
  -5   3   7     4231.90     3946.16     82.12 o 
  -4   3   7      132.37      171.34     22.69 o 
  -3   3   7     2855.64     2641.89     46.58 o 
  -2   3   7     4552.12     4197.32    114.28 o 
  -1   3   7     1545.31     1516.17     54.90 o 
   0   3   7      398.82      414.41     19.89 o 
   1   3   7      858.01      817.27     41.69 o 
   2   3   7     3656.43     3654.51     75.96 o 
   3   3   7     1679.64     1654.57     61.79 o 
   4   3   7       47.57       80.20     39.19 o 
   5   3   7     1023.23     1096.20     63.04 o 
   6   3   7     1886.19     1878.56    103.66 o 
   7   3   7     1583.47     1520.39    161.04 o 
   8   3   7        8.79      123.05     60.34 o 
  -9   4   7      542.21      661.34    131.93 o 
  -8   4   7      630.58      463.43     46.12 o 
  -7   4   7     1832.88     1739.33    107.21 o 
  -6   4   7      906.17      749.89     57.82 o 
  -5   4   7     2227.55     2087.28     63.37 o 
  -4   4   7      983.51      947.25     39.00 o 
  -3   4   7     3948.07     3799.30     84.63 o 
  -2   4   7      903.54      935.23     48.63 o 
  -1   4   7       44.38      124.53     19.74 o 
   0   4   7     8404.82     8109.94    113.22 o 
   1   4   7      955.51      919.14     36.76 o 
   2   4   7       26.36       39.08     13.99 o 
   3   4   7      368.82      421.49     43.74 o 
   4   4   7    11003.16    11099.05    165.22 o 
   5   4   7     4661.11     4447.34    145.58 o 
   6   4   7       91.77      115.08     24.80 o 
   7   4   7      606.84      785.34     84.33 o 
   8   4   7     1601.98     1629.28    271.77 o 
  -9   5   7     5913.83     5759.92    479.09 o 
  -8   5   7      857.15      814.09     52.78 o 
  -7   5   7     1632.13     1741.68     61.50 o 
  -6   5   7    21950.11    21954.31    417.56 o 
  -5   5   7    14182.41    13636.39    171.48 o 
  -4   5   7     2483.39     2329.60     57.19 o 
  -3   5   7     9302.99     9231.37    364.33 o 
  -2   5   7    43346.40    42513.64    579.77 o 
  -1   5   7    33802.79    34108.39    467.48 o 
   0   5   7      856.86      840.64     42.31 o 
   1   5   7    16215.23    16081.78    267.21 o 
   2   5   7    18525.66    18201.61    227.58 o 
   3   5   7    16546.39    16961.41    369.79 o 
   4   5   7       96.10      154.96     29.13 o 
   5   5   7     6728.28     6756.38    283.03 o 
   6   5   7     7155.64     7304.58    307.42 o 
   7   5   7     5271.75     5270.57    256.75 o 
   8   5   7       80.17      203.72     60.54 o 
  -9   6   7     3249.72     3439.09    173.52 o 
  -8   6   7     2608.14     2715.10    106.27 o 
  -7   6   7     2584.88     2592.21     95.37 o 
  -6   6   7      149.06      163.06     16.53 o 
  -5   6   7     3972.56     3749.88     95.59 o 
  -4   6   7     5452.45     5251.37     81.84 o 
  -3   6   7     6986.00     6647.42    106.73 o 
  -2   6   7      572.85      515.08     62.18 o 
  -1   6   7     1380.18     1313.79     77.11 o 
   0   6   7    14829.41    14800.83    190.44 o 
   1   6   7     9736.36     9849.14    146.62 o 
   2   6   7       30.17       42.28     10.71 o 
   3   6   7     3823.93     3703.43     55.70 o 
   4   6   7    13469.27    13365.97    227.67 o 
   5   6   7     4728.84     4470.23    203.80 o 
   6   6   7       69.32      154.20     64.42 o 
   7   6   7     1241.15     1358.19    121.00 o 
  -8   7   7       11.78       39.73     21.92 o 
  -7   7   7      772.21      784.41    107.55 o 
  -6   7   7      361.10      415.14     62.22 o 
  -5   7   7      690.81      640.54     35.25 o 
  -4   7   7        3.36       51.53     35.28 o 
  -3   7   7       11.85       62.70     22.56 o 
  -2   7   7      154.36      192.80     23.43 o 
  -1   7   7      818.95      775.25     41.37 o 
   0   7   7     1639.43     1573.74     95.89 o 
   1   7   7      194.00      249.26     21.60 o 
   2   7   7       94.14      120.16     17.34 o 
   3   7   7       80.41       93.21     10.97 o 
   4   7   7      359.91      364.35     76.21 o 
   5   7   7      329.02      546.83     84.02 o 
   6   7   7       71.55       85.07     52.40 o 
   7   7   7       19.01      117.37     59.90 o 
  -8   8   7     5822.57     6575.01    318.77 o 
  -7   8   7     3466.60     3725.38    196.32 o 
  -6   8   7      190.93      132.23     19.49 o 
  -5   8   7     4150.51     4087.23    100.12 o 
  -4   8   7     9882.69     9937.00    154.83 o 
  -3   8   7     5406.05     5240.75     76.28 o 
  -2   8   7      231.83      238.96     22.22 o 
  -1   8   7     2797.71     2729.32     86.33 o 
   0   8   7    20183.50    20517.53    360.45 o 
   1   8   7     6850.06     7087.34    124.54 o 
   2   8   7       64.77      121.49     63.81 o 
   3   8   7     3768.46     3379.90    153.17 o 
   4   8   7    11101.29    11248.33    344.57 o 
   5   8   7     7659.55     6697.85    275.04 o 
   6   8   7      176.95      163.77     64.29 o 
   7   8   7     3511.52     3373.07    189.73 o 
  -8   9   7      120.56      137.60    114.53 o 
  -7   9   7     2420.72     2713.47    172.67 o 
  -6   9   7     9229.41     9440.38    256.34 o 
  -5   9   7    11003.31    10624.29    249.77 o 
  -4   9   7      683.38      677.88     63.24 o 
  -3   9   7    10723.30    10153.24    155.37 o 
  -2   9   7    15818.11    15358.28    184.27 o 
  -1   9   7     6913.07     6961.16    118.40 o 
   0   9   7      111.38      137.78     39.42 o 
   1   9   7     7703.52     8135.56    106.19 o 
   2   9   7    15349.73    16070.79    312.16 o 
   3   9   7     6011.47     5852.56    806.01 o 
   4   9   7      424.48      434.36     90.77 o 
   5   9   7      838.34      843.29    102.74 o 
   6   9   7     6805.25     7029.69    387.75 o 
  -7  10   7       58.77      190.56    138.11 o 
  -6  10   7       46.90       72.56     35.06 o 
  -5  10   7       95.11       72.42     17.25 o 
  -4  10   7     1502.82     1430.30     84.27 o 
  -3  10   7     1399.17     1445.50     69.99 o 
  -2  10   7      270.45      234.69     27.59 o 
  -1  10   7      101.77       96.13     34.22 o 
   0  10   7       20.36       48.28     21.93 o 
   1  10   7     1776.32     1854.19    165.41 o 
   2  10   7       15.04       43.95     42.54 o 
   3  10   7      177.84      290.04    203.42 o 
   4  10   7      601.14      551.94    130.40 o 
   5  10   7       22.45      141.52     55.67 o 
   6  10   7        0.71       71.41     46.47 o 
  -7  11   7      812.99     1044.67    139.07 o 
  -6  11   7     2470.42     2860.48    168.58 o 
  -5  11   7     3606.49     3592.89    169.39 o 
  -4  11   7      415.06      432.47     71.09 o 
  -3  11   7     3668.97     3796.33    111.38 o 
  -2  11   7     6894.98     7047.81    274.21 o 
  -1  11   7     5233.54     4922.59    137.95 o 
   0  11   7      199.41      194.51     35.30 o 
   1  11   7     1939.14     1997.39     78.08 o 
   2  11   7     6144.28     6428.88    196.84 o 
   3  11   7     1517.71     1554.14    196.73 o 
   4  11   7        0.77      -33.07     57.07 o 
   5  11   7      474.03      234.70     62.98 o 
  -6  12   7       55.33      196.38    122.89 o 
  -5  12   7     3581.77     3766.73    241.64 o 
  -4  12   7    13673.79    13034.16    472.26 o 
  -3  12   7     7384.29     7042.90    156.68 o 
  -2  12   7        4.55       56.59     18.91 o 
  -1  12   7     3060.53     3089.95     94.52 o 
   0  12   7    14306.86    14267.06    688.73 o 
   1  12   7    11753.72    12289.13    318.66 o 
   2  12   7      336.26      416.93     81.20 o 
   3  12   7     5809.05     6681.32    326.65 o 
   4  12   7    10980.60    12142.47   2056.42 o 
   5  12   7     5413.78     5208.16    358.79 o 
  -5  13   7     1809.27     1749.92    315.54 o 
  -4  13   7       11.98       60.15     46.90 o 
  -3  13   7      997.87      903.14     74.76 o 
  -2  13   7     3612.48     3586.84    115.20 o 
  -1  13   7     2754.26     2751.02     91.94 o 
   0  13   7       11.11       74.76     46.44 o 
   1  13   7      680.56      650.84     68.98 o 
   2  13   7     2372.90     2506.70    342.09 o 
   3  13   7     2171.96     2130.32    245.90 o 
   4  13   7        1.64      124.01     68.95 o 
  -4  14   7      166.68      211.01     47.33 o 
  -3  14   7       16.14       67.60     34.14 o 
  -2  14   7       37.92       54.53     29.70 o 
  -1  14   7       65.25       65.90     99.10 o 
   0  14   7      834.77      786.08     76.96 o 
   1  14   7      877.14      912.52    156.90 o 
   2  14   7       78.42      108.37     67.05 o 
   3  14   7      400.72      395.57    108.40 o 
  -2  15   7     9373.93     8838.06    576.08 o 
  -1  15   7     6632.99     6676.15    442.70 o 
   0  15   7       56.75       74.72     35.08 o 
   1  15   7     3595.37     3703.08    185.09 o 
  -9   0   8     1444.73     1416.82    112.70 o 
  -8   0   8    10944.18    11194.47    297.12 o 
  -7   0   8     7057.81     7326.27    444.77 o 
  -6   0   8     3937.84     3894.81    134.35 o 
  -5   0   8     2141.80     2047.16     85.39 o 
  -4   0   8    36075.69    34865.70    815.66 o 
  -3   0   8    30531.80    29610.16    576.96 o 
  -2   0   8     1514.83     1387.82     42.88 o 
  -1   0   8    39550.39    43208.58    613.75 o 
   0   0   8    73319.88    76800.09   1812.06 o 
   1   0   8    12422.95    12074.00    199.09 o 
   2   0   8       98.50      169.58     21.38 o 
   3   0   8    19486.85    19552.95    558.27 o 
   4   0   8    27975.29    28328.32    683.58 o 
   5   0   8     8568.38     8106.60    332.76 o 
   6   0   8       79.15      166.53     55.37 o 
   7   0   8     5254.80     5798.12    254.48 o 
  -9   1   8     2165.96     2043.07    215.16 o 
  -8   1   8      130.70      102.39     20.02 o 
  -7   1   8     2426.94     2430.77     67.04 o 
  -6   1   8     7039.96     7033.75    110.25 o 
  -5   1   8     5023.85     4754.48     95.93 o 
  -4   1   8     1196.49     1208.56     51.11 o 
  -3   1   8      782.85      694.10     27.12 o 
  -2   1   8    11128.56    10546.59    140.91 o 
  -1   1   8    15577.28    15080.55    229.25 o 
   0   1   8      307.92      350.01     26.70 o 
   1   1   8      248.95      270.62     21.91 o 
   2   1   8    11357.40    11011.64    212.22 o 
   3   1   8    11016.60    11093.06    191.85 o 
   4   1   8       66.62      162.42     34.78 o 
   5   1   8     2904.60     3009.30    228.11 o 
   6   1   8     8383.26     8135.25    261.17 o 
   7   1   8     1200.21     1194.09     67.28 o 
  -9   2   8      120.41      114.32     32.34 o 
  -8   2   8      452.80      439.21     63.82 o 
  -7   2   8      232.36      205.46     21.02 o 
  -6   2   8        1.03      103.57     25.96 o 
  -5   2   8      137.63      147.85     16.90 o 
  -4   2   8      718.41      642.35     32.94 o 
  -3   2   8     2585.94     2664.12     67.19 o 
  -2   2   8     2174.34     2127.43    134.52 o 
  -1   2   8      528.62      486.00     28.89 o 
   0   2   8      542.06      478.81     40.69 o 
   1   2   8      619.56      634.22     39.44 o 
   2   2   8      584.37      616.78     54.72 o 
   3   2   8       11.58       36.83     19.82 o 
   4   2   8      800.50      829.22     66.52 o 
   5   2   8     1340.68     1292.31     64.44 o 
   6   2   8       13.32       45.26     26.52 o 
   7   2   8       37.46       -1.54     29.70 o 
   8   2   8      100.36      106.95     41.16 o 
  -9   3   8     7036.03     7370.58    242.81 o 
  -8   3   8      437.47      433.39     56.65 o 
  -7   3   8     7334.34     7390.37    146.09 o 
  -6   3   8    21165.79    21238.72    307.38 o 
  -5   3   8     8775.20     8265.47    191.65 o 
  -4   3   8       28.92       63.12     20.59 o 
  -3   3   8    10373.53     9984.75    148.96 o 
  -2   3   8    29126.20    27808.41    370.45 o 
  -1   3   8    17626.27    16644.89    222.30 o 
   0   3   8     1273.92     1324.53     77.76 o 
   1   3   8     4939.06     4856.68    109.90 o 
   2   3   8    14687.99    14379.43    207.54 o 
   3   3   8    19384.39    19134.97    392.82 o 
   4   3   8     2288.30     2156.84     71.47 o 
   5   3   8     6270.07     5840.41    178.06 o 
   6   3   8    14981.51    14766.55    399.31 o 
   7   3   8     4479.08     4702.25    221.96 o 
  -9   4   8     2274.65     2239.97     95.32 o 
  -8   4   8     9489.91     9526.19    325.07 o 
  -7   4   8     6570.89     6656.63    133.51 o 
  -6   4   8      665.84      638.25     28.75 o 
  -5   4   8     3829.63     3789.10    188.52 o 
  -4   4   8    20601.00    20306.81    357.06 o 
  -3   4   8    16083.37    15410.31    253.51 o 
  -2   4   8      373.55      384.37     29.72 o 
  -1   4   8    10972.63    10908.98    166.45 o 
   0   4   8    25899.33    25503.08    353.97 o 
   1   4   8    11195.84    10427.94    190.69 o 
   2   4   8      239.40      201.94     27.16 o 
   3   4   8     9913.74     9436.36    204.52 o 
   4   4   8    10403.37     9796.93    183.75 o 
   5   4   8     3262.53     3041.51    179.57 o 
   6   4   8      326.40      179.49    220.40 o 
   7   4   8     2352.84     2489.26    175.87 o 
  -9   5   8       36.81      100.01     28.71 o 
  -8   5   8      116.79       87.83     30.87 o 
  -7   5   8        2.51       70.52     28.27 o 
  -6   5   8       11.41       65.29     13.71 o 
  -5   5   8      771.60      786.72     35.59 o 
  -4   5   8      274.91      224.47     33.93 o 
  -3   5   8     1079.33     1004.21     80.50 o 
  -2   5   8     1639.95     1518.40     63.16 o 
  -1   5   8      706.34      729.62     47.48 o 
   0   5   8       46.05       46.43     17.41 o 
   1   5   8      159.65      150.65     13.97 o 
   2   5   8     2158.99     1965.30     70.64 o 
   3   5   8      152.33      176.17     19.25 o 
   4   5   8      554.67      521.83     28.16 o 
   5   5   8        3.11       70.88    137.49 o 
   6   5   8      756.78      902.15    117.80 o 
   7   5   8      317.97      418.03     88.06 o 
  -9   6   8     1349.86     1410.55    307.75 o 
  -8   6   8     2105.47     2284.76    169.89 o 
  -7   6   8     1597.85     1556.08     62.79 o 
  -6   6   8      151.01      189.99     27.77 o 
  -5   6   8     2133.83     2212.15     72.12 o 
  -4   6   8     6172.86     6134.35    101.48 o 
  -3   6   8    17819.12    17185.66    306.55 o 
  -2   6   8     1394.15     1319.40     59.19 o 
  -1   6   8     4493.96     4265.40    103.97 o 
   0   6   8     7275.28     7153.91    113.00 o 
   1   6   8     5887.97     5851.11    188.00 o 
   2   6   8      209.05      203.27     19.14 o 
   3   6   8     4008.21     3917.29    207.11 o 
   4   6   8     5382.65     5514.69    172.54 o 
   5   6   8     1721.61     1928.03    140.07 o 
   6   6   8       69.83       63.34     45.65 o 
   7   6   8     1314.16     1451.71    248.37 o 
  -8   7   8      305.61      278.84     64.61 o 
  -7   7   8     3399.40     3399.00    215.36 o 
  -6   7   8    14611.65    14839.74    271.66 o 
  -5   7   8    13190.93    12912.02    252.36 o 
  -4   7   8     1381.55     1328.27     53.64 o 
  -3   7   8    10670.57    10382.95    138.84 o 
  -2   7   8    22035.00    21587.02    380.20 o 
  -1   7   8    10169.99     9792.66    232.10 o 
   0   7   8      582.49      627.15     32.14 o 
   1   7   8     7654.37     7660.08    195.59 o 
   2   7   8    20375.56    19457.65    665.21 o 
   3   7   8    18260.58    17551.77    401.37 o 
   4   7   8     2065.83     2088.74     86.98 o 
   5   7   8     2660.88     2752.12    198.28 o 
   6   7   8     9643.40     9371.96    406.55 o 
   7   7   8     5705.58     5763.83    273.33 o 
  -8   8   8     2088.29     2129.74    226.92 o 
  -7   8   8      990.27     1020.02     92.23 o 
  -6   8   8       50.51       76.89     28.01 o 
  -5   8   8     1121.94     1151.30     47.18 o 
  -4   8   8     4336.66     4368.32    105.69 o 
  -3   8   8      698.33      684.63     35.67 o 
  -2   8   8       40.71      141.97     50.47 o 
  -1   8   8       55.58       84.62     52.57 o 
   0   8   8     2528.86     2647.70    144.38 o 
   1   8   8     4376.61     4296.72    162.88 o 
   2   8   8       19.70       54.07     15.97 o 
   3   8   8      951.30      931.43    101.57 o 
   4   8   8     1958.45     1960.26    270.63 o 
   5   8   8     3057.97     2907.51    164.69 o 
   6   8   8      158.74      254.76     78.89 o 
  -8   9   8       73.68       50.42     38.72 o 
  -7   9   8      265.78      276.75     50.11 o 
  -6   9   8     2156.49     2056.05    131.65 o 
  -5   9   8      487.94      490.81     60.03 o 
  -4   9   8       38.54       32.78     30.95 o 
  -3   9   8      836.05      756.34     50.14 o 
  -2   9   8     2929.72     2782.53    148.10 o 
  -1   9   8     1500.84     1468.93     70.33 o 
   0   9   8       15.23       51.16     53.11 o 
   1   9   8      202.95      261.01     20.67 o 
   2   9   8      634.37      618.83     37.50 o 
   3   9   8     5274.47     5403.47    160.30 o 
   4   9   8      195.50      418.91    105.26 o 
   5   9   8     1337.48      992.47     95.33 o 
   6   9   8     1802.90     1600.24    279.13 o 
  -7  10   8     3998.33     4287.83    235.55 o 
  -6  10   8     1510.45     1363.16    107.52 o 
  -5  10   8     2699.77     2559.70     90.78 o 
  -4  10   8    11648.74    11265.37    221.06 o 
  -3  10   8    10677.09    10383.00    228.86 o 
  -2  10   8      443.61      464.88     38.03 o 
  -1  10   8     5416.69     5163.05    178.37 o 
   0  10   8    17448.54    17866.10    398.28 o 
   1  10   8    12708.81    13044.46    322.42 o 
   2  10   8       29.97       58.52     39.92 o 
   3  10   8     8854.78     9150.74    473.67 o 
   4  10   8    10790.92    11716.86    499.07 o 
   5  10   8     5070.09     4809.30    277.82 o 
   6  10   8       14.32      165.56     54.05 o 
  -6  11   8     4112.91     4140.78    172.06 o 
  -5  11   8     5369.64     5308.74    223.43 o 
  -4  11   8      448.26      352.94     68.31 o 
  -3  11   8     2090.85     1973.55     71.88 o 
  -2  11   8     5818.64     5882.37    140.27 o 
  -1  11   8     7532.43     7397.63    229.64 o 
   0  11   8      514.41      500.13     49.35 o 
   1  11   8     4279.44     4119.09    194.24 o 
   2  11   8     8836.16     9663.82    258.35 o 
   3  11   8     4100.21     4520.27    250.03 o 
   4  11   8      116.82      409.62    101.25 o 
   5  11   8     1023.19     1106.63    205.66 o 
  -6  12   8       18.89       62.29     61.47 o 
  -5  12   8      487.74      539.71     74.02 o 
  -4  12   8       22.44       87.12     26.32 o 
  -3  12   8       71.79       64.95     31.78 o 
  -2  12   8     1939.79     1860.03    102.09 o 
  -1  12   8        1.33       15.72     17.15 o 
   0  12   8       77.20       93.08     24.19 o 
   1  12   8        1.94       44.50     73.40 o 
   2  12   8      916.96      832.83    108.66 o 
   3  12   8       62.97       82.46     61.28 o 
   4  12   8        0.03      438.36    132.23 o 
  -5  13   8     2436.52     2324.49    254.78 o 
  -4  13   8      133.72      278.37     57.65 o 
  -3  13   8     4451.69     4455.08    142.37 o 
  -2  13   8     7396.36     7420.12    280.53 o 
  -1  13   8     3549.06     3934.00    178.36 o 
   0  13   8     1264.07     1413.23    110.35 o 
   1  13   8     2367.42     2339.27    223.55 o 
   2  13   8     4244.14     4582.41    163.95 o 
   3  13   8     2621.34     3023.56    204.31 o 
  -4  14   8     8235.30     7843.87    403.30 o 
  -3  14   8     6020.76     5562.21    220.02 o 
  -2  14   8        9.40       36.69     17.49 o 
  -1  14   8     4756.56     4917.99    541.64 o 
   0  14   8    10045.57    10844.48    400.57 o 
   1  14   8     5626.48     5953.80    198.61 o 
   2  14   8       68.79      142.74     66.35 o 
  -2  15   8      946.64      929.05    250.11 o 
  -1  15   8      898.13      721.60     96.02 o 
   0  15   8       44.09      101.71     54.87 o 
  -9   1   9     3523.58     3483.13    127.02 o 
  -8   1   9       13.81       65.46     19.18 o 
  -7   1   9     4259.26     4243.78     92.23 o 
  -6   1   9    13737.06    13545.07    202.80 o 
  -5   1   9    12515.79    11978.78    156.30 o 
  -4   1   9      183.32      184.14     20.26 o 
  -3   1   9    15578.59    14824.59    306.21 o 
  -2   1   9    11638.23    10886.55    249.13 o 
  -1   1   9    15111.53    14397.13    258.31 o 
   0   1   9     7844.57     7679.33    120.07 o 
   1   1   9     7634.03     7289.47    124.86 o 
   2   1   9    11677.49    11481.24    172.30 o 
   3   1   9     8994.01     8465.33    184.98 o 
   4   1   9       19.71       96.27     41.52 o 
   5   1   9     4765.01     4541.16    227.31 o 
   6   1   9     5532.29     5787.89    272.17 o 
   7   1   9     2572.74     2474.98    163.46 o 
  -9   2   9     2371.49     2392.91    102.65 o 
  -8   2   9     9446.28     9679.76    201.21 o 
  -7   2   9     9953.07     9936.02    189.13 o 
  -6   2   9     1321.73     1263.58     89.18 o 
  -5   2   9     8611.26     8218.03    140.53 o 
  -4   2   9    20968.84    20267.68    356.36 o 
  -3   2   9    22772.78    22447.93    421.80 o 
  -2   2   9      282.88      339.98     51.56 o 
  -1   2   9    10310.84     9750.03    145.76 o 
   0   2   9    27335.47    26419.05    424.56 o 
   1   2   9    13107.47    12445.76    186.97 o 
   2   2   9       80.52      103.93     28.14 o 
   3   2   9     6026.24     6165.27    109.62 o 
   4   2   9    17012.23    16860.52    355.27 o 
   5   2   9     7782.75     8210.78    308.43 o 
   6   2   9      538.29      663.74     95.66 o 
   7   2   9     2322.69     2321.03    165.40 o 
  -9   3   9     1336.31     1320.20    246.05 o 
  -8   3   9        5.99       66.59     29.60 o 
  -7   3   9      905.32      855.76     39.96 o 
  -6   3   9      266.82      316.33     36.95 o 
  -5   3   9       47.25       92.23     27.62 o 
  -4   3   9      269.43      314.21     34.70 o 
  -3   3   9     4821.78     4731.40     92.39 o 
  -2   3   9     3981.09     3743.34     97.01 o 
  -1   3   9      355.38      376.52     50.73 o 
   0   3   9      874.07      870.51     75.21 o 
   1   3   9     1757.28     1814.15     79.51 o 
   2   3   9     1917.57     1843.46     58.26 o 
   3   3   9     1897.02     1988.34     85.66 o 
   4   3   9      162.03      175.28     40.08 o 
   5   3   9      107.56       82.56     34.01 o 
   6   3   9     1276.91     1442.04    118.43 o 
   7   3   9     2053.57     1877.59    200.42 o 
  -9   4   9      624.58      506.21     64.39 o 
  -8   4   9      827.61      855.92    107.36 o 
  -7   4   9     1821.99     1737.62     71.69 o 
  -6   4   9      318.19      306.55     40.51 o 
  -5   4   9      857.10      911.61     53.43 o 
  -4   4   9     1739.68     1719.90     73.93 o 
  -3   4   9     2828.81     2772.82     63.64 o 
  -2   4   9     1108.69     1026.24     48.48 o 
  -1   4   9     1038.77     1029.14     68.00 o 
   0   4   9    10243.06     9901.38    153.10 o 
   1   4   9     3927.26     3789.85     80.63 o 
   2   4   9      621.64      739.39    140.45 o 
   3   4   9       27.88       51.27     51.95 o 
   4   4   9     5123.06     4986.95    166.59 o 
   5   4   9     1748.15     1656.09     98.82 o 
   6   4   9       54.28      218.47     72.21 o 
   7   4   9      393.14      282.14     61.30 o 
  -9   5   9     3437.76     3503.33    154.31 o 
  -8   5   9      683.68      567.97     55.21 o 
  -7   5   9     1255.45     1288.88     96.04 o 
  -6   5   9    15865.29    15589.78    518.47 o 
  -5   5   9    12439.34    12436.07    202.26 o 
  -4   5   9     2412.85     2368.96     57.37 o 
  -3   5   9     6334.34     5925.25    120.64 o 
  -2   5   9    30518.00    29638.64    410.28 o 
  -1   5   9    14810.46    14157.47    207.50 o 
   0   5   9     1493.12     1366.38     61.22 o 
   1   5   9    17922.55    17170.93    332.73 o 
   2   5   9    37920.77    37449.23    728.29 o 
   3   5   9    21671.35    21222.81    524.17 o 
   4   5   9      124.47      143.81     27.00 o 
   5   5   9     7355.07     6933.61    312.01 o 
   6   5   9    11140.42    11476.07    482.03 o 
   7   5   9     8311.04     9003.01   1288.84 o 
  -8   6   9     3501.30     3455.64    118.10 o 
  -7   6   9     4747.42     4576.94    117.27 o 
  -6   6   9       59.29       91.26     18.47 o 
  -5   6   9     2729.15     2838.52    121.93 o 
  -4   6   9     5530.35     5397.36    107.55 o 
  -3   6   9     8341.76     7887.44    157.79 o 
  -2   6   9       12.89       81.18     19.22 o 
  -1   6   9      962.49      977.75     39.20 o 
   0   6   9     8945.18     9173.97    174.19 o 
   1   6   9    10720.88    10509.26    162.90 o 
   2   6   9     1369.69     1192.82     51.69 o 
   3   6   9     1319.18     1346.00     66.00 o 
   4   6   9     9761.76     9448.80    296.47 o 
   5   6   9     2110.49     1887.56    232.56 o 
   6   6   9       43.90      192.95     78.24 o 
   7   6   9     1386.67     1631.37    228.72 o 
  -8   7   9       31.16       76.39     55.08 o 
  -7   7   9       30.44       73.30     27.49 o 
  -6   7   9      154.05      120.80     18.78 o 
  -5   7   9      202.44      265.05     27.00 o 
  -4   7   9      745.42      636.19     54.27 o 
  -3   7   9      186.58      180.43     32.80 o 
  -2   7   9      546.41      510.30     42.42 o 
  -1   7   9      797.86      821.29     44.73 o 
   0   7   9      176.42      194.93     21.77 o 
   1   7   9       15.19       53.43     54.53 o 
   2   7   9     3802.44     3495.27     76.00 o 
   3   7   9       60.41       72.15     35.72 o 
   4   7   9        6.92      105.17    130.26 o 
   5   7   9       82.68      165.60     77.50 o 
   6   7   9      592.35      642.03     98.37 o 
  -8   8   9     6807.51     7482.22    345.87 o 
  -7   8   9     5253.65     5421.60    217.20 o 
  -6   8   9      487.08      457.96     64.50 o 
  -5   8   9     4981.57     4928.01    177.58 o 
  -4   8   9    12948.08    12656.11    336.86 o 
  -3   8   9     9724.30     9661.27    170.73 o 
  -2   8   9      840.07      815.79     41.81 o 
  -1   8   9     2624.55     2511.72     82.34 o 
   0   8   9     7515.21     7606.85    185.30 o 
   1   8   9     9488.33     9693.14    214.18 o 
   2   8   9     1273.09     1171.82     55.14 o 
   3   8   9     3510.17     3517.08    168.03 o 
   4   8   9     7269.46     7538.09    202.43 o 
   6   8   9      457.03      471.12    101.64 o 
  -7   9   9     2390.22     2623.39    246.20 o 
  -6   9   9     9676.40     9522.06    237.77 o 
  -5   9   9    10587.10    10554.63    191.16 o 
  -4   9   9     2021.32     1934.42     76.80 o 
  -3   9   9     4152.71     4297.99    129.07 o 
  -2   9   9    20826.21    20776.22    397.29 o 
  -1   9   9     9936.13     9571.86    193.91 o 
   0   9   9     1117.84     1001.09     41.89 o 
   1   9   9     6073.88     6154.53    211.06 o 
   2   9   9    15749.53    15718.18    576.64 o 
   3   9   9     5566.99     5401.14    308.47 o 
   4   9   9      503.05      782.13    124.25 o 
   5   9   9     1528.00     1457.39    139.71 o 
   6   9   9     4962.27     4680.14    326.90 o 
  -7  10   9       48.74       64.69     34.38 o 
  -6  10   9       87.00      132.47     36.46 o 
  -5  10   9       97.11       72.71     27.82 o 
  -4  10   9      689.59      787.40     50.57 o 
  -3  10   9      598.21      538.88     38.65 o 
  -2  10   9       12.87       39.61     15.68 o 
  -1  10   9       64.60       97.97     44.44 o 
   0  10   9     1049.24     1071.61     46.09 o 
   1  10   9      763.81      774.86     60.22 o 
   2  10   9       48.88       60.19     36.21 o 
   3  10   9        4.74       32.88    107.84 o 
   4  10   9      975.68     1127.26    110.13 o 
   5  10   9     1554.51     1274.29    225.57 o 
  -6  11   9     1854.34     2101.64    144.32 o 
  -5  11   9     2932.23     3042.22    173.69 o 
  -4  11   9        9.28       80.77     18.54 o 
  -3  11   9     3114.24     3049.35    169.70 o 
  -2  11   9     5351.37     5334.70    134.19 o 
  -1  11   9     2914.31     2873.74     97.86 o 
   0  11   9      788.03      666.93     37.30 o 
   1  11   9      981.68      911.86     72.83 o 
   2  11   9     3777.72     3911.85    140.22 o 
   3  11   9     1074.33     1222.36    132.23 o 
   4  11   9       17.38       95.32     55.04 o 
   5  11   9     1022.45     1133.41    179.86 o 
  -5  12   9     2079.49     2110.20    125.36 o 
  -4  12   9    10328.25    10068.73    253.15 o 
  -3  12   9     6157.19     6122.23    157.23 o 
  -2  12   9       42.98      131.74     29.01 o 
  -1  12   9     5093.60     4941.45    138.33 o 
   0  12   9    12121.66    12465.62    302.10 o 
   1  12   9     7204.25     7163.23    346.56 o 
   2  12   9      250.77      256.73     65.72 o 
   3  12   9     3160.69     3399.92    231.12 o 
   4  12   9     9146.87     7715.73    516.07 o 
  -4  13   9        2.79       67.04     20.94 o 
  -3  13   9      321.75      266.44     38.26 o 
  -2  13   9     4099.57     4152.56    189.15 o 
  -1  13   9     1457.79     1490.02     74.83 o 
   0  13   9       34.66       96.90     86.04 o 
   1  13   9      923.96     1196.85    347.96 o 
   2  13   9     2857.35     3006.16    191.63 o 
   3  13   9     1149.30      995.71    171.77 o 
  -3  14   9      104.81      137.65     42.82 o 
  -2  14   9       21.10       91.03     27.43 o 
  -1  14   9       71.67      134.53     83.34 o 
   0  14   9      171.21      275.77     67.44 o 
   1  14   9      143.07      155.40     50.78 o 
  -9   0  10     1467.26     1227.06    208.54 o 
  -8   0  10     8818.05     8855.72    265.85 o 
  -7   0  10     6846.34     6748.64    198.33 o 
  -6   0  10     3844.05     3821.86    152.01 o 
  -5   0  10     7170.03     6905.42    137.51 o 
  -4   0  10    22623.33    21986.74   1035.73 o 
  -3   0  10     8946.42     8409.87    186.44 o 
  -2   0  10    11140.22    11004.65    411.12 o 
  -1   0  10     8448.80     8135.16    180.74 o 
   0   0  10    41332.89    40924.98    877.61 o 
   1   0  10    14717.12    13892.27    288.01 o 
   2   0  10      694.21      661.76    180.77 o 
   3   0  10    11601.15    11463.40    226.83 o 
   4   0  10    19149.26    18078.92    702.90 o 
   5   0  10    13394.05    13873.19    523.44 o 
   6   0  10     1008.70     1079.89    124.57 o 
   7   0  10     1775.47     1631.02    171.49 o 
  -9   1  10     1225.83      987.07    124.74 o 
  -8   1  10       70.01      101.82     40.85 o 
  -7   1  10      903.94      926.49     35.38 o 
  -6   1  10     3532.35     3465.67     84.38 o 
  -5   1  10     1062.39     1033.03     53.20 o 
  -4   1  10      988.72      941.18     36.43 o 
  -3   1  10      649.61      642.43     34.27 o 
  -2   1  10     8833.07     8766.82    254.20 o 
  -1   1  10     6014.39     5613.49    292.89 o 
   0   1  10      298.32      294.78     25.05 o 
   1   1  10     1091.60     1210.13     67.00 o 
   2   1  10     6842.28     6775.89    131.78 o 
   3   1  10     3316.61     3387.22     90.07 o 
   4   1  10      674.51      638.53    111.21 o 
   5   1  10     2031.47     2256.03    138.40 o 
   6   1  10     3435.79     3592.60    125.38 o 
   7   1  10     1156.81     1543.57    169.27 o 
  -9   2  10      152.90      192.50     45.16 o 
  -8   2  10     1012.11     1048.49    104.45 o 
  -7   2  10      568.59      659.32     46.13 o 
  -6   2  10      106.66      132.44     32.30 o 
  -5   2  10      207.56      217.18     27.28 o 
  -4   2  10      637.77      699.08     39.29 o 
  -3   2  10      245.93      271.80     40.82 o 
  -2   2  10      858.33      872.69     66.44 o 
  -1   2  10      590.05      675.22     41.74 o 
   0   2  10     6382.25     6181.47    101.90 o 
   1   2  10     1543.98     1466.45     77.55 o 
   2   2  10      835.76      967.56     63.87 o 
   3   2  10        5.87       61.43     22.34 o 
   4   2  10      349.37      418.13     48.98 o 
   5   2  10      867.64      881.19     60.56 o 
   6   2  10      235.80      238.55    130.67 o 
   7   2  10       73.03      130.37     51.92 o 
  -9   3  10     3400.71     3610.27    172.07 o 
  -8   3  10      688.89      609.92     51.28 o 
  -7   3  10     4325.98     4410.47    101.89 o 
  -6   3  10    14928.24    14685.95    312.77 o 
  -5   3  10    11889.40    11287.92    172.73 o 
  -4   3  10      178.70      193.34     30.83 o 
  -3   3  10     4310.68     4250.61     89.03 o 
  -2   3  10    19132.15    18526.77    378.43 o 
  -1   3  10    16253.57    15774.95    228.45 o 
   0   3  10      827.97      866.06     51.35 o 
   1   3  10    10867.82    10787.80    199.22 o 
   2   3  10    18925.70    19194.84    239.49 o 
   3   3  10     9326.16     9120.95    142.52 o 
   4   3  10      967.04     1036.56     57.46 o 
   5   3  10     5264.18     5304.36    272.74 o 
   6   3  10    10043.12    10129.64    300.75 o 
   7   3  10     4844.68     5162.76    243.98 o 
  -9   4  10     1063.29      976.34    101.16 o 
  -8   4  10     8667.71     8983.06    230.50 o 
  -7   4  10     6825.97     6734.50    130.22 o 
  -6   4  10      367.20      414.36     31.81 o 
  -5   4  10     5617.32     5415.65    157.24 o 
  -4   4  10    23702.92    23278.76    266.23 o 
  -3   4  10    17731.38    17604.46    325.40 o 
  -2   4  10     1136.65     1060.84     62.79 o 
  -1   4  10     5760.30     5619.32    180.49 o 
   0   4  10    12044.69    11731.66    296.32 o 
   1   4  10    13807.43    13336.21    245.29 o 
   2   4  10     1099.08     1151.85     70.99 o 
   3   4  10     2945.93     2730.81     79.02 o 
   4   4  10     5321.32     5042.57    404.95 o 
   5   4  10     4194.81     4111.47    191.74 o 
   6   4  10      192.11      224.27     75.25 o 
   7   4  10     2317.32     2533.54    150.26 o 
  -8   5  10       24.37       65.94     27.20 o 
  -7   5  10      407.05      435.14     57.88 o 
  -6   5  10        3.96       81.70     22.11 o 
  -5   5  10      102.07      116.41     20.53 o 
  -4   5  10      218.84      263.34     26.33 o 
  -3   5  10      165.73      177.10     27.37 o 
  -2   5  10      610.21      508.88     29.00 o 
  -1   5  10      426.04      474.69     29.35 o 
   0   5  10       10.61       44.15     17.94 o 
   1   5  10       17.34       70.60     23.92 o 
   2   5  10      715.74      638.97     66.40 o 
   3   5  10        4.35       66.18     22.79 o 
   4   5  10       46.93      122.46    200.04 o 
   5   5  10        1.02       76.55     25.68 o 
   6   5  10        4.09       32.32     47.30 o 
   7   5  10       58.27      140.14     67.29 o 
  -8   6  10     5741.72     6010.91    188.96 o 
  -7   6  10     5656.63     5374.60    140.68 o 
  -6   6  10      449.60      410.85     57.62 o 
  -5   6  10     5170.97     5189.52    136.43 o 
  -4   6  10    10967.73    11050.85    262.95 o 
  -3   6  10     9071.53     8940.06    190.85 o 
  -2   6  10      771.43      657.18     41.41 o 
  -1   6  10     2567.17     2419.16     56.14 o 
   0   6  10     9279.36     8933.07    133.93 o 
   1   6  10    12359.62    11991.12    261.20 o 
   2   6  10      349.70      330.17     50.76 o 
   3   6  10      838.45      880.98     84.81 o 
   4   6  10     2137.36     2096.52    162.62 o 
   5   6  10     3148.43     3013.49    168.82 o 
  -8   7  10      536.02      487.71     92.79 o 
  -7   7  10     3914.60     3864.39    149.15 o 
  -6   7  10     8679.86     9004.51    166.70 o 
  -5   7  10     9595.42     9419.42    184.55 o 
  -4   7  10     1326.16     1219.95     75.34 o 
  -3   7  10     2791.15     2846.28     65.39 o 
  -2   7  10    23608.77    23349.19    290.73 o 
  -1   7  10    17069.10    16667.00    211.25 o 
   0   7  10      250.43      274.95     28.12 o 
   1   7  10     8029.97     8156.89    166.52 o 
   2   7  10    24256.34    23540.99    517.22 o 
   3   7  10    11431.90    10935.88    257.06 o 
   4   7  10       12.48       83.20     33.15 o 
   5   7  10     4086.89     4208.19    223.24 o 
   6   7  10     9152.03    10053.79   1441.11 o 
  -7   8  10     1171.64     1198.24    173.64 o 
  -6   8  10       77.65      130.04     20.97 o 
  -5   8  10      457.72      456.06     49.57 o 
  -4   8  10     3316.63     3160.25    102.59 o 
  -3   8  10     1062.17     1045.07     57.18 o 
  -2   8  10      490.10      483.96     50.98 o 
  -1   8  10     3578.78     3413.32     69.33 o 
   0   8  10     3115.54     3191.33     79.66 o 
   1   8  10     1798.47     1807.85    153.90 o 
   2   8  10      502.52      475.41    102.39 o 
   3   8  10      791.98      791.30     61.51 o 
   4   8  10     3772.46     3720.22    356.90 o 
   5   8  10     2242.79     2151.97    181.00 o 
   6   8  10       80.88      171.63     75.66 o 
  -7   9  10      426.19      259.80     79.18 o 
  -6   9  10      651.67      571.38    101.85 o 
  -5   9  10       21.04       85.99     32.87 o 
  -4   9  10      218.22      238.96     40.74 o 
  -3   9  10       24.73       77.24     22.63 o 
  -2   9  10     1715.44     1679.95     58.31 o 
  -1   9  10     1360.86     1384.80     82.23 o 
   0   9  10      123.65      124.54     22.13 o 
   1   9  10      796.69      795.22     69.50 o 
   2   9  10     2038.88     1923.76     91.79 o 
   3   9  10     1395.46     1277.49     95.20 o 
   4   9  10        7.42      221.95     92.27 o 
   5   9  10      231.37      314.67     95.44 o 
  -7  10  10     5240.04     6161.28    412.90 o 
  -6  10  10     1947.60     1839.90    145.95 o 
  -5  10  10     2921.18     2906.43    100.71 o 
  -4  10  10    10726.56    10409.86    213.94 o 
  -3  10  10     8591.86     8346.65    224.51 o 
  -2  10  10      687.02      630.68     40.22 o 
  -1  10  10     6754.50     6688.88    240.70 o 
   0  10  10    12443.20    12941.53    279.76 o 
   1  10  10     9424.56     9725.90    400.39 o 
   2  10  10      540.22      476.05     71.85 o 
   3  10  10     4013.74     3818.78    135.18 o 
   4  10  10    11912.67    12607.39   2134.29 o 
   5  10  10     6314.66     5947.20    400.11 o 
  -6  11  10     3446.10     3912.94    268.16 o 
  -5  11  10     6686.40     6554.52    249.65 o 
  -4  11  10       55.34       47.94     14.90 o 
  -3  11  10     1379.79     1470.68     94.25 o 
  -2  11  10     7621.43     7688.84    168.90 o 
  -1  11  10     9037.56     8952.35    334.55 o 
   0  11  10      163.44      143.19     27.07 o 
   1  11  10      742.22      933.76    200.84 o 
   2  11  10     6790.91     6850.05    219.40 o 
   3  11  10     5915.08     6241.20    317.67 o 
   4  11  10       13.46       -2.87     57.48 o 
  -5  12  10       46.99       77.14     36.53 o 
  -4  12  10      125.86       85.87     34.83 o 
  -3  12  10       22.12       81.47     23.05 o 
  -2  12  10      624.44      567.11     56.05 o 
  -1  12  10      114.26       44.11     20.18 o 
   0  12  10        8.41       60.58     19.18 o 
   1  12  10       68.65      110.19     83.97 o 
   2  12  10      495.12      543.30    137.51 o 
   3  12  10       29.58       93.57     70.18 o 
  -4  13  10      194.55      180.57     33.73 o 
  -3  13  10     2158.77     2135.53    108.17 o 
  -2  13  10     4502.04     4475.81    143.87 o 
  -1  13  10     2385.42     2257.55    141.80 o 
   0  13  10      533.44      540.11    138.46 o 
   1  13  10     1782.40     1991.79    137.36 o 
   2  13  10     3086.92     3609.16    279.88 o 
  -2  14  10      261.06      208.66     46.62 o 
  -1  14  10     2489.52     2760.23    209.55 o 
   0  14  10     6737.78     6959.71    325.65 o 
  -9   1  11     2364.52     2326.81    128.44 o 
  -8   1  11       73.02       99.93     19.73 o 
  -7   1  11      839.08      855.96     77.92 o 
  -6   1  11     8618.23     8197.89    182.62 o 
  -5   1  11    15899.29    15260.75    226.41 o 
  -4   1  11      443.85      519.20     34.34 o 
  -3   1  11     6227.46     5965.64    196.08 o 
  -2   1  11    16552.90    16358.25    292.71 o 
  -1   1  11    12081.43    11975.09    329.57 o 
   0   1  11        7.30      141.58     53.97 o 
   1   1  11     4144.53     3969.66     88.59 o 
   2   1  11     4552.86     4570.43     94.19 o 
   3   1  11     3136.50     2967.81     64.64 o 
   4   1  11     1297.67     1423.46     79.36 o 
   5   1  11      935.53     1016.83     82.74 o 
   6   1  11     4783.69     4907.60    168.88 o 
   7   1  11     2551.00     2683.23    191.44 o 
  -9   2  11     2402.70     2498.59    121.58 o 
  -8   2  11     8766.01     8968.87    197.27 o 
  -7   2  11     7090.70     7193.96    161.87 o 
  -6   2  11       12.90       44.67     15.68 o 
  -5   2  11     4410.48     4264.45     79.78 o 
  -4   2  11    13782.11    13400.29    340.34 o 
  -3   2  11    18572.16    18725.40    514.23 o 
  -2   2  11     2235.30     2128.38     69.45 o 
  -1   2  11     3427.92     3227.36     77.21 o 
   0   2  11    19041.91    18634.23    334.27 o 
   1   2  11    21940.00    21966.32    271.46 o 
   2   2  11      956.32     1056.04     56.49 o 
   3   2  11     4604.19     4562.72     99.79 o 
   4   2  11    17263.96    17439.94    527.95 o 
   5   2  11     9859.43    10169.62    269.12 o 
   6   2  11      169.36      124.72     53.76 o 
   7   2  11     1873.97     2098.52    277.21 o 
  -9   3  11     1432.09     1447.70    137.77 o 
  -8   3  11      186.03      182.17     29.77 o 
  -7   3  11      542.45      556.38     66.99 o 
  -6   3  11     1315.85     1362.54     53.61 o 
  -5   3  11      218.10      216.72     51.30 o 
  -4   3  11       15.74       94.75     19.52 o 
  -3   3  11      529.45      656.94     77.40 o 
  -2   3  11     1779.00     1719.67    100.18 o 
  -1   3  11       58.57       77.99     16.85 o 
   0   3  11      198.52      219.01     32.16 o 
   1   3  11      492.29      584.79     44.84 o 
   2   3  11     3965.89     4088.68     77.52 o 
   3   3  11      547.38      595.37     44.74 o 
   4   3  11       47.08      103.34     33.99 o 
   5   3  11       56.66      125.95     37.04 o 
   6   3  11      963.09      905.17     92.88 o 
  -8   4  11     3863.62     3728.41    173.48 o 
  -7   4  11     1576.29     1575.51     81.62 o 
  -6   4  11      145.00      192.03     68.60 o 
  -5   4  11     1556.49     1687.39     61.63 o 
  -4   4  11     2336.94     2402.16     75.60 o 
  -3   4  11      686.12      665.91     53.08 o 
  -2   4  11      711.35      721.23     42.51 o 
  -1   4  11     1773.99     1823.58     84.97 o 
   0   4  11     7944.62     7654.53    119.00 o 
   1   4  11     4020.67     3678.55    111.30 o 
   2   4  11     1117.58     1117.51     60.52 o 
   3   4  11     1036.73      920.75     59.41 o 
   4   4  11     6561.10     6406.22    255.98 o 
   5   4  11     1478.17     1395.68    106.47 o 
   6   4  11        4.78      148.45     52.10 o 
  -8   5  11     2073.63     2085.83    146.50 o 
  -7   5  11     1521.87     1596.23     58.45 o 
  -6   5  11     9812.85     9927.34    196.64 o 
  -5   5  11    11898.91    11819.14    255.43 o 
  -4   5  11     2986.65     3045.35     84.13 o 
  -3   5  11     5554.26     5534.95    190.34 o 
  -2   5  11    22572.44    22244.44    257.08 o 
  -1   5  11    15954.20    15313.76    227.26 o 
   0   5  11      269.46      341.07     28.73 o 
   1   5  11    13636.22    13341.72    203.31 o 
   2   5  11    19070.89    19120.49    324.83 o 
   3   5  11     9869.67     9812.19    252.26 o 
   4   5  11      250.27      176.41     78.86 o 
   5   5  11     5659.60     5763.08    185.09 o 
   6   5  11     8925.53     9577.75   1372.81 o 
  -8   6  11     2594.78     2853.10    113.42 o 
  -7   6  11     3632.05     3846.13    108.23 o 
  -6   6  11       19.81       61.67     15.86 o 
  -5   6  11     1763.88     1755.98     78.70 o 
  -4   6  11     7058.58     7027.09    146.95 o 
  -3   6  11     9150.28     9157.84    152.32 o 
  -2   6  11       95.00      132.03     21.33 o 
  -1   6  11     2557.49     2509.42     54.07 o 
   0   6  11     8928.19     9152.58    145.52 o 
   1   6  11     5138.28     4927.12     93.71 o 
   2   6  11     1128.03     1069.31     58.07 o 
   3   6  11      690.01      619.59     44.58 o 
   4   6  11     8152.50     8146.08    221.73 o 
   5   6  11     2671.21     3016.16    220.98 o 
   6   6  11      129.80      162.93     60.09 o 
  -8   7  11      150.83      114.27    124.07 o 
  -7   7  11        1.29       46.83     26.75 o 
  -6   7  11        9.91       56.22     18.11 o 
  -5   7  11      404.07      400.27     40.31 o 
  -4   7  11       13.95       51.69     24.46 o 
  -3   7  11      902.38      767.80     35.92 o 
  -2   7  11      634.27      592.93     34.27 o 
  -1   7  11       72.54      121.04     19.46 o 
   0   7  11      245.48      247.20     24.78 o 
   1   7  11      513.94      504.68     38.35 o 
   2   7  11      243.60      280.92     33.10 o 
   3   7  11      759.00      749.07     44.55 o 
   4   7  11       68.06       95.22     31.69 o 
   5   7  11        2.26      205.97     87.32 o 
   6   7  11      580.02      650.88    131.42 o 
  -7   8  11     4092.51     4060.78    147.87 o 
  -6   8  11       62.49      107.57     37.66 o 
  -5   8  11     2181.28     2181.79    101.33 o 
  -4   8  11    10844.28    10580.10    286.15 o 
  -3   8  11     8028.70     7689.62    150.89 o 
  -2   8  11      557.14      468.92     46.07 o 
  -1   8  11     7634.23     7771.06    173.80 o 
   0   8  11     8988.30     8897.54    211.90 o 
   1   8  11     9203.37     9492.43    478.94 o 
   2   8  11     2062.13     1985.09     74.42 o 
   3   8  11     2423.23     2364.08     91.60 o 
   4   8  11     7680.48     8145.38    376.03 o 
  -7   9  11     2707.79     2958.37    424.14 o 
  -6   9  11     7805.20     7999.77    296.32 o 
  -5   9  11     7717.50     7503.47    161.36 o 
  -4   9  11      782.43      734.18     47.95 o 
  -3   9  11     4803.55     4736.60    105.98 o 
  -2   9  11    15829.02    15114.58    594.68 o 
  -1   9  11    12895.21    12948.64    241.82 o 
   0   9  11     1192.84     1148.16     50.22 o 
   1   9  11     3465.71     3441.89     99.22 o 
   2   9  11     8211.01     8290.82    179.13 o 
   3   9  11     4980.14     5147.36    170.25 o 
   4   9  11        8.61      224.61     66.55 o 
   5   9  11     4043.20     3399.17    249.46 o 
  -6  10  11      454.00      475.49     80.09 o 
  -5  10  11      318.59      289.53     35.44 o 
  -4  10  11      984.94      859.42     46.07 o 
  -3  10  11       22.26       47.01     16.88 o 
  -2  10  11      389.16      454.54     51.81 o 
  -1  10  11      242.93      352.25     76.57 o 
   0  10  11     1942.02     1998.40     86.19 o 
   1  10  11      180.86      167.56     34.74 o 
   2  10  11       56.65      140.87     88.84 o 
   3  10  11      259.81      220.42     50.22 o 
   4  10  11      372.80      318.05     85.93 o 
  -5  11  11     2775.78     2964.73    449.04 o 
  -4  11  11       59.16       87.08     20.42 o 
  -3  11  11      484.81      502.97     46.21 o 
  -2  11  11     3103.13     3155.63    106.20 o 
  -1  11  11     1824.44     1880.94    124.65 o 
   0  11  11       54.87       80.62     53.03 o 
   1  11  11      784.23      745.77     58.38 o 
   2  11  11     2045.65     2190.46    206.95 o 
   3  11  11     1163.91     1355.08    241.84 o 
  -5  12  11     2330.07     2240.74    254.61 o 
  -4  12  11     9071.39     8664.26    340.00 o 
  -3  12  11     5686.75     5660.36    206.89 o 
  -2  12  11     1189.78     1157.82    119.95 o 
  -1  12  11     3160.48     3119.51    136.74 o 
   0  12  11     8967.75     8868.95    285.17 o 
   1  12  11     6935.56     6681.60    391.70 o 
   2  12  11      638.21      560.95    121.29 o 
  -3  13  11     1422.76     1382.90    120.82 o 
  -2  13  11     1964.13     2112.77    202.27 o 
  -1  13  11      844.16      921.90    261.95 o 
   0  13  11      108.94      119.99     54.24 o 
   1  13  11     1321.25     1367.16    484.72 o 
  -8   0  12     3939.16     4053.18    144.87 o 
  -7   0  12     5684.13     5678.26    179.37 o 
  -6   0  12     4866.77     4696.85    143.61 o 
  -5   0  12     5306.79     5346.41    197.15 o 
  -4   0  12    16651.76    16336.52    653.16 o 
  -3   0  12    10372.23    10061.43    369.11 o 
  -2   0  12     6037.83     6403.36    187.34 o 
  -1   0  12    10635.08    10619.41    244.57 o 
   0   0  12    22853.40    23684.27    410.70 o 
   1   0  12    28371.62    28474.32    591.62 o 
   2   0  12     3718.52     3676.91    101.79 o 
   3   0  12    11697.50    11609.91    357.19 o 
   4   0  12    14218.67    14350.92    563.77 o 
   5   0  12     8295.92     8441.41    363.92 o 
   6   0  12       15.96       81.10     48.36 o 
  -8   1  12       16.08       80.55     32.59 o 
  -7   1  12     1008.99      950.71     53.83 o 
  -6   1  12     4459.50     4362.48     94.72 o 
  -5   1  12     5190.43     4993.59    125.62 o 
  -4   1  12      304.13      265.15     21.29 o 
  -3   1  12      333.06      376.22     40.78 o 
  -2   1  12     5077.98     5305.79    228.34 o 
  -1   1  12     3355.63     3219.25    106.88 o 
   0   1  12      105.95      201.45     27.11 o 
   1   1  12      104.20      184.28     27.82 o 
   2   1  12     5916.16     5762.47    123.40 o 
   3   1  12     4626.85     4501.72    111.94 o 
   4   1  12      721.33      760.31     60.99 o 
   5   1  12      713.39      719.51     96.54 o 
   6   1  12     2628.35     2861.98    196.32 o 
  -8   2  12      444.69      414.63     39.07 o 
  -7   2  12      471.77      433.66     32.33 o 
  -6   2  12        2.44       48.45     15.98 o 
  -5   2  12      748.55      654.22     37.70 o 
  -4   2  12     3931.93     3777.33    156.73 o 
  -3   2  12       94.09      161.81     29.55 o 
  -2   2  12      643.22      630.98     49.52 o 
  -1   2  12       86.88       83.98     20.84 o 
   0   2  12     1327.70     1351.19     99.51 o 
   1   2  12      219.94      274.71     28.41 o 
   2   2  12      250.62      277.01     29.76 o 
   3   2  12      907.36      907.90    110.33 o 
   4   2  12     1227.71     1393.99     99.98 o 
   5   2  12       86.51      160.84     41.43 o 
   6   2  12       16.21      133.30     38.71 o 
  -8   3  12      528.54      582.73     42.34 o 
  -7   3  12     2640.13     2620.31    101.99 o 
  -6   3  12     7321.05     7157.60    147.47 o 
  -5   3  12    12500.48    12419.45    268.01 o 
  -4   3  12     1432.89     1371.09     52.76 o 
  -3   3  12     8040.47     7912.89    109.76 o 
  -2   3  12    14488.34    14292.24    276.89 o 
  -1   3  12     8928.72     8326.16    128.69 o 
   0   3  12     1044.91     1007.34     60.68 o 
   1   3  12     2010.68     1991.48     80.96 o 
   2   3  12    13830.64    13761.83    285.99 o 
   3   3  12     8661.14     8181.25    212.37 o 
   4   3  12      962.45      883.02     63.05 o 
   5   3  12     1755.87     1506.10     80.99 o 
   6   3  12     5934.94     6108.09    288.20 o 
  -8   4  12     5597.84     5748.49    130.91 o 
  -7   4  12     4058.42     4133.55    125.59 o 
  -6   4  12      458.32      477.57     48.77 o 
  -5   4  12     2694.57     2793.51    120.08 o 
  -4   4  12    15513.42    15378.82    320.92 o 
  -3   4  12    12039.72    11635.23    201.86 o 
  -2   4  12     1547.69     1402.11     83.71 o 
  -1   4  12     5892.87     5648.02    143.25 o 
   0   4  12    12943.30    13133.81    322.68 o 
   1   4  12    11167.31    11128.59    308.69 o 
   2   4  12       77.51      116.75     20.26 o 
   3   4  12     4185.55     4108.22    104.94 o 
   4   4  12     5302.17     5315.33    161.67 o 
   5   4  12     6353.40     6476.38    206.60 o 
   6   4  12      147.53       59.26     50.30 o 
  -8   5  12      141.05      158.89     46.41 o 
  -7   5  12      153.42      141.05     44.75 o 
  -6   5  12      491.93      613.95     48.14 o 
  -5   5  12      138.77      171.91     28.16 o 
  -4   5  12        2.32       66.62     20.31 o 
  -3   5  12       46.95      120.79     25.89 o 
  -2   5  12       34.14       73.09     19.72 o 
  -1   5  12      127.05      199.21     21.09 o 
   0   5  12        0.45       36.28     21.07 o 
   1   5  12      268.37      347.20     46.35 o 
   2   5  12      361.21      309.05     36.92 o 
   3   5  12      359.67      316.48     37.51 o 
   4   5  12      195.42      225.78     44.47 o 
   5   5  12       27.40      169.94     79.82 o 
   6   5  12       31.11      161.52     80.23 o 
  -8   6  12     3896.28     4175.40    163.26 o 
  -7   6  12     3791.52     3794.92    101.92 o 
  -6   6  12       54.54      142.27     23.67 o 
  -5   6  12     1221.36     1203.89     53.19 o 
  -4   6  12    11249.06    10960.58    207.37 o 
  -3   6  12     4546.17     4446.57    114.68 o 
  -2   6  12      209.69      236.07     22.72 o 
  -1   6  12     2467.34     2554.50     97.75 o 
   0   6  12    10863.13    10771.33    219.33 o 
   1   6  12     5889.79     5823.12    289.21 o 
   2   6  12      150.62      231.81     37.47 o 
   3   6  12     2461.06     2283.94    134.15 o 
   4   6  12     4241.75     4325.94    180.45 o 
   5   6  12     2110.86     2347.00    249.51 o 
  -7   7  12     3093.07     2947.74    135.47 o 
  -6   7  12     9105.79     9566.05    202.01 o 
  -5   7  12     7581.22     7767.36    147.39 o 
  -4   7  12      562.45      470.95     47.63 o 
  -3   7  12     4969.64     4860.57    123.33 o 
  -2   7  12    14671.38    14485.12    333.87 o 
  -1   7  12    10946.83    10794.64    235.27 o 
   0   7  12     1581.36     1673.14     68.79 o 
   1   7  12     1696.07     1726.22     88.65 o 
   2   7  12    13669.32    13246.24    297.02 o 
   3   7  12     8518.18     8314.35    227.14 o 
   4   7  12      194.51      380.35     58.64 o 
   5   7  12     4660.30     4863.50    258.17 o 
  -7   8  12     1698.53     1585.48    212.17 o 
  -6   8  12       16.76       42.30     16.29 o 
  -5   8  12     1252.89     1164.40    124.99 o 
  -4   8  12     2745.82     2688.24     93.03 o 
  -3   8  12     1541.87     1427.99     50.98 o 
  -2   8  12        4.20       75.66     19.41 o 
  -1   8  12     3179.19     3059.39     98.56 o 
   0   8  12     2820.69     2864.07     99.23 o 
   1   8  12      426.27      410.01     74.14 o 
   2   8  12        9.04       86.36     34.91 o 
   3   8  12      345.16      468.45    115.70 o 
   4   8  12     1370.03     1306.62    163.71 o 
   5   8  12     1102.31      934.22    153.05 o 
  -6   9  12     1249.51     1163.00    146.62 o 
  -5   9  12      770.90      742.36     89.21 o 
  -4   9  12      164.14      165.82     28.65 o 
  -3   9  12      299.48      258.29     32.33 o 
  -2   9  12      907.23      889.69     56.28 o 
  -1   9  12      140.02      180.60     45.61 o 
   0   9  12       19.93       72.75     34.57 o 
   1   9  12       81.49       99.98     26.62 o 
   2   9  12     1496.44     1661.30    128.38 o 
   3   9  12     1532.58     1502.66    111.48 o 
   4   9  12       50.48      102.12     87.02 o 
  -6  10  12      492.51      529.52    181.05 o 
  -5  10  12     1979.56     1853.35    110.01 o 
  -4  10  12     8006.94     7749.42    172.53 o 
  -3  10  12     8332.92     8167.37    174.68 o 
  -2  10  12     1316.59     1367.94     93.98 o 
  -1  10  12     5547.32     5633.33    147.16 o 
   0  10  12    14583.83    14100.07    536.94 o 
   1  10  12     6671.41     6951.55    229.30 o 
   2  10  12      488.54      482.96     66.46 o 
   3  10  12     2691.05     3039.11    193.98 o 
  -5  11  12     2352.07     2295.81    229.71 o 
  -4  11  12        6.31       47.30     15.49 o 
  -3  11  12      355.16      365.67     55.14 o 
  -2  11  12     6735.21     6662.85    236.58 o 
  -1  11  12     7305.13     7248.74    189.09 o 
   0  11  12      224.67      240.98     46.32 o 
   1  11  12     1202.01     1240.20     82.38 o 
   2  11  12     5547.37     5688.52    192.79 o 
   3  11  12     3190.84     4331.17    335.17 o 
  -4  12  12       60.33       78.23     39.71 o 
  -3  12  12        4.20       81.50     39.35 o 
  -2  12  12       20.35       65.20     28.60 o 
  -1  12  12       18.57       73.96     26.45 o 
   0  12  12      106.66       77.41     30.27 o 
   1  12  12       22.57       68.43     86.02 o 
   2  12  12        0.80      152.61    100.80 o 
  -2  13  12     2877.86     2579.01    151.96 o 
  -1  13  12     3101.13     3083.81    191.01 o 
   0  13  12      155.29      169.44     56.71 o 
  -8   1  13      453.04      398.50     56.81 o 
  -7   1  13     1123.54     1204.38     49.50 o 
  -6   1  13     9506.68     9228.76    171.33 o 
  -5   1  13     8254.22     7933.75    155.97 o 
  -4   1  13      834.19      725.35     53.37 o 
  -3   1  13     2208.60     2316.73     78.51 o 
  -2   1  13     8319.12     8303.53    202.60 o 
  -1   1  13    10561.44    10819.43    160.16 o 
   0   1  13      488.92      485.25     37.49 o 
   1   1  13     4281.25     4346.54    109.09 o 
   2   1  13    11873.38    12155.73    265.38 o 
   3   1  13     4588.56     4639.46    175.23 o 
   4   1  13       50.66      137.42     43.18 o 
   5   1  13      476.77      650.60     54.55 o 
   6   1  13     3792.88     3884.58    188.38 o 
  -8   2  13     6748.22     6805.56    152.43 o 
  -7   2  13     7047.67     6726.04    183.33 o 
  -6   2  13      636.42      729.25     37.23 o 
  -5   2  13     1586.96     1695.45     57.23 o 
  -4   2  13    17114.81    16932.15    328.40 o 
  -3   2  13     9981.58     9829.96    156.07 o 
  -2   2  13      347.51      359.92     29.98 o 
  -1   2  13     3034.90     2954.38    138.38 o 
   0   2  13    19943.59    20483.99    300.76 o 
   1   2  13    13983.58    14140.52    279.24 o 
   2   2  13     2608.12     2649.18    111.59 o 
   3   2  13     4306.64     4369.67    163.90 o 
   4   2  13    10031.23    10530.67    316.71 o 
   5   2  13     5737.08     6083.35    205.22 o 
   6   2  13      642.78      805.19    129.73 o 
  -8   3  13       22.36       52.35     43.99 o 
  -7   3  13      814.46      832.57     60.70 o 
  -6   3  13     3075.95     3099.15    133.81 o 
  -5   3  13     3320.17     3121.76    120.63 o 
  -4   3  13      340.05      425.30     31.27 o 
  -3   3  13     1352.45     1297.85     71.68 o 
  -2   3  13     2703.29     2726.57     68.20 o 
  -1   3  13     1235.25     1251.10     63.63 o 
   0   3  13       45.82       58.44     35.40 o 
   1   3  13      636.52      726.69     48.56 o 
   2   3  13     1545.31     1622.34     73.27 o 
   3   3  13      844.59      900.98     85.70 o 
   4   3  13      417.42      468.07     54.23 o 
   5   3  13      104.33      142.68     37.05 o 
   6   3  13     1125.45     1329.59    190.72 o 
  -8   4  13     1050.99     1071.64     77.37 o 
  -7   4  13     1538.74     1460.40     57.68 o 
  -6   4  13        3.89       47.27     23.77 o 
  -5   4  13     1263.60     1219.44     42.07 o 
  -4   4  13     3379.56     3355.56     97.04 o 
  -3   4  13     1900.56     1882.19     57.36 o 
  -2   4  13        9.89       46.85     22.23 o 
  -1   4  13      604.63      536.68     33.19 o 
   0   4  13     1010.80      995.10     90.29 o 
   1   4  13     1198.83     1469.41    113.68 o 
   2   4  13       39.43       73.86     16.34 o 
   3   4  13     2156.23     2205.34     90.69 o 
   4   4  13     2354.93     2440.01    122.09 o 
   5   4  13     1071.00     1028.95     86.71 o 
  -7   5  13     1746.22     1805.93    102.41 o 
  -6   5  13     9627.12     9488.19    199.33 o 
  -5   5  13     7797.56     7972.52    150.99 o 
  -4   5  13     1005.37     1082.95     48.97 o 
  -3   5  13     5991.79     5793.06    171.90 o 
  -2   5  13    13023.41    12914.32    259.49 o 
  -1   5  13    21279.29    21160.30    544.03 o 
   0   5  13     3294.73     3168.96    154.59 o 
   1   5  13     4003.55     3731.44    118.68 o 
   2   5  13    11036.06    11073.41    255.84 o 
   3   5  13    10296.76     9812.52    209.78 o 
   4   5  13      713.28      619.13     51.15 o 
   5   5  13     2571.33     2911.58    184.86 o 
  -7   6  13     3284.12     3242.79    109.00 o 
  -6   6  13       12.34       50.95     17.59 o 
  -5   6  13      928.21     1028.47    108.70 o 
  -4   6  13     4424.77     4488.29    156.53 o 
  -3   6  13     3915.08     3902.53     97.23 o 
  -2   6  13      800.19      824.53     55.25 o 
  -1   6  13     1214.96     1129.12     45.48 o 
   0   6  13     9333.50     9768.47    215.65 o 
   1   6  13     1894.51     1764.38     67.37 o 
   2   6  13      174.18      181.96     30.38 o 
   3   6  13     1454.67     1478.23     98.32 o 
   4   6  13     5925.27     5774.34    196.03 o 
   5   6  13     2267.95     2475.77    210.77 o 
  -7   7  13       78.57       95.01     28.14 o 
  -6   7  13      303.07      315.88     76.88 o 
  -5   7  13      680.81      759.58     73.98 o 
  -4   7  13        1.00       86.88     35.37 o 
  -3   7  13      429.33      411.32     41.16 o 
  -2   7  13       98.62      122.07     27.15 o 
  -1   7  13      150.37      195.24     28.22 o 
   0   7  13      199.83      235.87     33.46 o 
   1   7  13      302.06      299.73     34.57 o 
   2   7  13      338.52      334.70     68.73 o 
   3   7  13      234.64      258.18     51.26 o 
   4   7  13       76.13      277.47     98.83 o 
  -6   8  13      101.61      151.57     27.90 o 
  -5   8  13     2249.17     2269.76     86.83 o 
  -4   8  13     6060.78     5960.70    152.24 o 
  -3   8  13     5601.56     5480.40    121.30 o 
  -2   8  13       93.05       73.83     18.34 o 
  -1   8  13     3341.13     3257.95     80.54 o 
   0   8  13     7227.33     7479.51    187.23 o 
   1   8  13     6969.36     6848.53    235.31 o 
   2   8  13        7.94       33.44     17.14 o 
   3   8  13     2844.64     2965.38    144.11 o 
   4   8  13     3042.43     2926.39    196.76 o 
  -6   9  13     7567.24     7268.58    269.51 o 
  -5   9  13     4397.17     4452.25    140.27 o 
  -4   9  13      498.61      412.59     40.24 o 
  -3   9  13     2151.94     2155.03     97.70 o 
  -2   9  13     8291.34     8153.62    176.61 o 
  -1   9  13     6631.84     6653.81    146.34 o 
   0   9  13      201.37      236.82     51.31 o 
   1   9  13     2480.69     2545.27    110.40 o 
   2   9  13     6779.92     7153.81    880.32 o 
   3   9  13     5593.13     5853.31    287.68 o 
  -5  10  13      319.22      250.74     46.94 o 
  -4  10  13      763.96      806.81    102.46 o 
  -3  10  13      826.19      759.26     55.27 o 
  -2  10  13        1.23       89.55     26.14 o 
  -1  10  13      478.71      612.02     57.32 o 
   0  10  13      303.08      261.73     45.41 o 
   1  10  13       23.51       75.72     66.32 o 
   2  10  13        1.48       65.06     42.53 o 
   3  10  13        4.62      124.75     68.83 o 
  -4  11  13       47.56       74.49     15.89 o 
  -3  11  13      418.06      339.42     41.05 o 
  -2  11  13     2787.99     2758.75    137.61 o 
  -1  11  13     3223.04     3586.07    122.71 o 
   0  11  13        5.19       59.00     28.81 o 
   1  11  13      727.66      671.75     94.11 o 
   2  11  13     2355.10     2440.01    156.14 o 
  -3  12  13     7286.13     7359.13    272.56 o 
  -2  12  13     1123.77      894.74    116.36 o 
  -1  12  13     2870.35     2815.78    174.07 o 
   0  12  13     7167.39     6926.61    319.23 o 
  -8   0  14     5718.55     6104.05    280.63 o 
  -7   0  14     9556.84     9678.56    299.68 o 
  -6   0  14      643.96      599.45     59.13 o 
  -5   0  14     5085.88     4866.44    152.40 o 
  -4   0  14    10280.58    10318.45    320.33 o 
  -3   0  14    18986.06    18392.49    546.65 o 
  -2   0  14     1713.11     1740.28     97.88 o 
  -1   0  14     7877.95     8262.93    308.85 o 
   0   0  14    14167.42    14098.61    447.07 o 
   1   0  14    14040.89    13719.68    420.66 o 
   2   0  14     3189.52     2962.95    121.66 o 
   3   0  14     1169.48     1261.92     81.68 o 
   4   0  14     8767.36     9705.31    423.24 o 
   5   0  14     8225.99     8745.90    382.51 o 
  -8   1  14        6.76       69.20     20.56 o 
  -7   1  14     1170.29     1114.54     48.41 o 
  -6   1  14     4069.33     4298.91    101.91 o 
  -5   1  14     3032.42     3027.75     90.14 o 
  -4   1  14      690.17      750.47     36.98 o 
  -3   1  14      533.98      554.45     37.27 o 
  -2   1  14     6841.19     6847.18    282.21 o 
  -1   1  14     5392.13     5370.03    178.53 o 
   0   1  14      216.00      271.97     36.89 o 
   1   1  14     1706.24     1662.10    129.23 o 
   2   1  14     6506.75     6280.65    132.91 o 
   3   1  14     4122.00     4155.70    114.10 o 
   4   1  14       71.45       97.86     40.48 o 
   5   1  14     1032.94     1043.30    131.38 o 
  -8   2  14      568.22      408.95     58.85 o 
  -7   2  14      394.90      422.45     41.48 o 
  -6   2  14       15.53       80.26     21.26 o 
  -5   2  14      410.66      346.45     34.65 o 
  -4   2  14     1957.07     1924.54     64.18 o 
  -3   2  14     1377.82     1424.44     56.67 o 
  -2   2  14        1.03       92.43     28.41 o 
  -1   2  14      540.51      628.91     41.52 o 
   0   2  14      492.20      490.53     48.65 o 
   1   2  14       11.29       72.50     34.72 o 
   2   2  14       85.86      111.90     26.80 o 
   3   2  14       12.17       46.89     20.47 o 
   4   2  14       33.02      118.73     39.53 o 
   5   2  14      143.93      193.07     63.82 o 
  -7   3  14     2642.70     2476.43    174.98 o 
  -6   3  14     5590.73     5708.43    176.47 o 
  -5   3  14     5744.48     5933.52    127.61 o 
  -4   3  14     1844.29     1919.31     71.88 o 
  -3   3  14     4014.57     4275.66    119.28 o 
  -2   3  14    14503.79    14713.76    315.14 o 
  -1   3  14    12477.84    12698.06    417.33 o 
   0   3  14     1745.36     1719.25    116.22 o 
   1   3  14     3416.76     3585.51    115.54 o 
   2   3  14    13069.57    13387.30    262.09 o 
   3   3  14     7298.22     7128.11    180.64 o 
   4   3  14      130.23      172.68    205.31 o 
   5   3  14     1389.89     1409.37    169.06 o 
  -7   4  14     7033.12     7155.13    188.44 o 
  -6   4  14     1396.11     1393.94     68.34 o 
  -5   4  14     1443.64     1456.13     62.93 o 
  -4   4  14     7432.34     7586.68    161.76 o 
  -3   4  14     5279.11     5125.79    220.07 o 
  -2   4  14      111.39      177.15     25.91 o 
  -1   4  14     2414.32     2529.80     97.48 o 
   0   4  14    10761.63    10496.21    263.43 o 
   1   4  14     5822.30     5830.85    122.07 o 
   2   4  14       12.52       79.17     20.01 o 
   3   4  14     1760.12     1865.36    176.73 o 
   4   4  14     7069.69     7218.22    237.99 o 
   5   4  14     5461.04     5370.11    364.91 o 
  -7   5  14       20.80      136.57     31.13 o 
  -6   5  14      321.01      267.85     34.56 o 
  -5   5  14      745.33      758.32     84.02 o 
  -4   5  14       40.90       96.76     36.97 o 
  -3   5  14      410.32      482.38     41.06 o 
  -2   5  14      275.05      242.51     33.09 o 
  -1   5  14      642.79      577.73     84.71 o 
   0   5  14       14.67       27.09     33.09 o 
   1   5  14      100.56       97.39     22.16 o 
   2   5  14       21.24       55.40     19.75 o 
   3   5  14       44.25       89.19     42.14 o 
   4   5  14       66.79      149.85     88.01 o 
  -7   6  14     3257.41     3264.49    125.49 o 
  -6   6  14      494.47      509.05     47.46 o 
  -5   6  14     1372.85     1518.43     62.25 o 
  -4   6  14     4900.64     4934.08    125.50 o 
  -3   6  14     2517.58     2515.34     68.55 o 
  -2   6  14      216.05      265.73     40.25 o 
  -1   6  14     1196.69     1247.81     48.72 o 
   0   6  14     4381.39     4524.39    225.78 o 
   1   6  14      454.61      388.51     47.48 o 
   2   6  14        7.83       63.62     19.88 o 
   3   6  14     1131.27     1151.11     86.92 o 
   4   6  14     3237.83     3248.84    126.60 o 
  -6   7  14     6973.94     7002.26    153.58 o 
  -5   7  14     5857.60     5878.45    137.55 o 
  -4   7  14      869.58      851.52     56.95 o 
  -3   7  14     2229.48     2031.15     79.39 o 
  -2   7  14    10710.38    10807.48    198.34 o 
  -1   7  14    10349.53    10358.55    207.69 o 
   0   7  14     1208.85     1236.13     62.10 o 
   1   7  14     2527.34     2712.46    137.76 o 
   2   7  14     9367.67     9932.68    678.89 o 
   3   7  14     7356.39     7594.21    312.65 o 
   4   7  14     1559.93     1545.92    221.56 o 
  -6   8  14       19.44       67.70     21.11 o 
  -5   8  14     1118.82     1001.69     72.31 o 
  -4   8  14     3363.34     3171.56    132.07 o 
  -3   8  14     2704.73     2830.85     98.95 o 
  -2   8  14      256.82      278.66     32.82 o 
  -1   8  14      734.76      773.17     52.11 o 
   0   8  14     1866.53     1815.12    102.28 o 
   1   8  14     1699.60     1757.39    127.79 o 
   2   8  14       33.39       51.29     17.16 o 
   3   8  14      467.50      518.56     76.51 o 
  -5   9  14      339.35      309.14     36.76 o 
  -4   9  14      384.09      361.67     43.83 o 
  -3   9  14      204.15      176.30     28.18 o 
  -2   9  14     2465.23     2346.04     84.14 o 
  -1   9  14     2110.19     2269.04    111.94 o 
   0   9  14      112.55       96.39     26.82 o 
   1   9  14      458.86      487.59     92.31 o 
   2   9  14     1086.73     1237.92    153.52 o 
   3   9  14      718.23      728.14    137.09 o 
  -4  10  14     5800.41     5760.39    133.25 o 
  -3  10  14     7155.89     7057.68    215.61 o 
  -2  10  14     1895.37     1922.21    138.73 o 
  -1  10  14     2706.94     2916.62    137.41 o 
   0  10  14     8378.27     8760.27    263.22 o 
   1  10  14     5126.35     5450.23    186.54 o 
   2  10  14     1194.65     1362.77    139.45 o 
  -3  11  14      277.57      284.49     40.43 o 
  -2  11  14     3981.76     4116.50    117.52 o 
  -1  11  14     1999.63     2087.77    120.42 o 
   0  11  14      215.97      241.09     45.28 o 
  -7   1  15      657.23      631.89     59.14 o 
  -6   1  15     5482.20     5441.08    143.04 o 
  -5   1  15     3810.60     3726.83     91.22 o 
  -4   1  15     1606.54     1476.21     71.11 o 
  -3   1  15     3153.73     3090.10    141.68 o 
  -2   1  15    12196.73    12208.27    378.37 o 
  -1   1  15     3090.41     3386.46    107.27 o 
   0   1  15       11.46       61.71     20.06 o 
   1   1  15     3155.67     3165.02     99.44 o 
   2   1  15     6997.33     7068.83    140.17 o 
   3   1  15     4282.25     4410.43    106.93 o 
   4   1  15        7.40      173.11     53.82 o 
  -7   2  15     5621.88     5733.28    168.29 o 
  -6   2  15      677.93      804.22     57.61 o 
  -5   2  15     1805.84     1958.05     98.38 o 
  -4   2  15    10909.57    10968.31    340.11 o 
  -3   2  15    11217.16    11427.43    295.76 o 
  -2   2  15      403.56      435.47     59.83 o 
  -1   2  15     1999.24     1887.86     99.40 o 
   0   2  15     9472.56     9669.07    188.30 o 
   1   2  15    10431.06    10671.73    215.79 o 
   2   2  15     1867.68     1815.21     79.79 o 
   3   2  15     2706.29     2914.11    111.17 o 
   4   2  15     8224.53     8451.83    318.97 o 
  -7   3  15      339.59      375.31     69.53 o 
  -6   3  15     2033.39     2152.23     75.64 o 
  -5   3  15     1098.79     1160.66     69.34 o 
  -4   3  15        2.87       94.47     26.38 o 
  -3   3  15     2558.56     2531.53    164.55 o 
  -2   3  15     3825.78     3811.81    142.31 o 
  -1   3  15     2700.96     2680.41    134.51 o 
   0   3  15      563.46      615.60     53.75 o 
   1   3  15     1484.15     1557.06     68.32 o 
   2   3  15      760.48      783.27     62.48 o 
   3   3  15       86.24      112.04     51.78 o 
   4   3  15      149.44      140.60     43.12 o 
  -7   4  15      589.08      696.26     56.51 o 
  -6   4  15       27.83       78.43     23.74 o 
  -5   4  15       85.19      103.14     28.72 o 
  -4   4  15     1667.13     1690.16     68.81 o 
  -3   4  15     3127.51     3030.61     90.26 o 
  -2   4  15      226.50      289.67     33.06 o 
  -1   4  15      186.92      188.40     25.95 o 
   0   4  15     1408.49     1349.02     60.84 o 
   1   4  15     2068.43     2125.28    110.83 o 
   2   4  15     1567.08     1550.46     89.34 o 
   3   4  15      236.20      316.48     48.35 o 
   4   4  15     2071.22     2243.16    152.65 o 
  -7   5  15     1824.85     1700.02    210.48 o 
  -6   5  15     8013.74     8290.67    250.65 o 
  -5   5  15     7761.62     7751.34    168.95 o 
  -4   5  15     1154.49     1152.89     77.01 o 
  -3   5  15     2813.62     2748.35     97.34 o 
  -2   5  15    12540.74    12814.45    230.20 o 
  -1   5  15    14466.68    15045.01    266.76 o 
   0   5  15      621.65      619.16     68.77 o 
   1   5  15     2863.01     2789.40    165.36 o 
   2   5  15     6228.53     6403.55    166.22 o 
   3   5  15    10873.47    10719.10    317.78 o 
   4   5  15      659.96      597.77     72.15 o 
  -6   6  15      396.77      494.53     54.04 o 
  -5   6  15      711.54      663.50     46.07 o 
  -4   6  15     3389.51     3411.69    319.53 o 
  -3   6  15     2122.26     2352.00    147.18 o 
  -2   6  15      694.52      700.56     50.19 o 
  -1   6  15      499.48      588.71     85.39 o 
   0   6  15     6459.56     6524.61    263.67 o 
   1   6  15     3263.85     3139.43    176.10 o 
   2   6  15      831.91      710.41     52.59 o 
   3   6  15      988.31      913.11     92.03 o 
  -6   7  15       81.78       78.85     23.53 o 
  -5   7  15      267.76      267.42     49.95 o 
  -4   7  15        6.24       89.37     24.84 o 
  -3   7  15      207.49      200.94     31.13 o 
  -2   7  15     1027.13     1147.39     80.52 o 
  -1   7  15      337.39      312.25     37.58 o 
   0   7  15       38.83      102.70     94.45 o 
   1   7  15      129.81      201.56     29.61 o 
   2   7  15       53.61      126.19     66.23 o 
   3   7  15       53.62      136.17     78.77 o 
  -5   8  15      992.76      900.83     84.87 o 
  -4   8  15     6561.69     6724.95    179.61 o 
  -3   8  15     5732.51     5770.09    145.90 o 
  -2   8  15      391.89      452.40     40.63 o 
  -1   8  15      230.29      205.35     32.82 o 
   0   8  15     4499.30     4502.26    118.76 o 
   1   8  15     5229.76     5542.32    217.22 o 
   2   8  15      340.37      334.20     57.86 o 
  -4   9  15      423.95      378.59     70.66 o 
  -3   9  15     1496.68     1363.43    119.36 o 
  -2   9  15     4419.26     4567.95    128.80 o 
  -1   9  15     3987.13     3914.25    127.33 o 
   0   9  15       98.83       94.60     20.47 o 
   1   9  15     2433.75     2232.96    143.69 o 
   2   9  15     6023.62     5565.79    500.06 o 
  -3  10  15      777.56      808.16     68.11 o 
  -2  10  15      563.47      619.65     67.48 o 
  -1  10  15       67.36       71.39     18.11 o 
   0  10  15      954.03      919.48    176.21 o 
  -7   0  16     7942.87     8082.39    365.49 o 
  -6   0  16      504.16      516.26     62.40 o 
  -5   0  16     5029.71     5130.86    169.34 o 
  -4   0  16     8679.29     8999.45    268.75 o 
  -3   0  16    16493.54    13935.64   2286.57 o 
  -2   0  16     1647.46     1783.09    210.77 o 
  -1   0  16     3597.93     3341.23    204.31 o 
   0   0  16     8509.08     8800.56    235.62 o 
   1   0  16    11144.88    11195.68    623.13 o 
   2   0  16      594.10      569.33     70.91 o 
   3   0  16     2258.87     2144.33    160.96 o 
   4   0  16     7285.87     8693.62    563.89 o 
  -7   1  16      135.29      183.85     29.83 o 
  -6   1  16     2184.68     2213.97    118.97 o 
  -5   1  16      901.42      974.33     92.14 o 
  -4   1  16       44.76       86.59     22.67 o 
  -3   1  16      530.13      643.14     52.90 o 
  -2   1  16     5529.80     5751.68    195.98 o 
  -1   1  16     2232.81     2352.85     90.81 o 
   0   1  16      535.87      564.19     50.41 o 
   1   1  16      256.70      337.49     38.78 o 
   2   1  16     3884.47     4217.49    163.47 o 
   3   1  16     1742.95     1731.55     99.54 o 
   4   1  16       37.09      197.31     76.98 o 
  -7   2  16      418.86      411.59     80.28 o 
  -6   2  16        3.30       61.79     21.48 o 
  -5   2  16      170.68      247.28     37.23 o 
  -4   2  16     1294.89     1222.30    108.83 o 
  -3   2  16     1094.68     1050.70     63.10 o 
  -2   2  16       29.94       78.33     22.09 o 
  -1   2  16      341.72      359.65     45.76 o 
   0   2  16     1519.58     1428.30     73.45 o 
   1   2  16     1361.73     1369.51     90.82 o 
   2   2  16      222.46      340.92     72.03 o 
   3   2  16       26.00       51.12     53.67 o 
   4   2  16       33.76      139.27     42.87 o 
  -6   3  16     5703.21     5767.95    133.67 o 
  -5   3  16     7115.96     7280.70    202.29 o 
  -4   3  16      630.92      662.50     78.80 o 
  -3   3  16     1920.57     1797.40     97.83 o 
  -2   3  16     6830.11     6741.19    275.53 o 
  -1   3  16     4642.09     4720.38    238.97 o 
   0   3  16     1209.58     1289.25     84.59 o 
   1   3  16     2125.81     2173.59    114.22 o 
   2   3  16     8437.38     8872.68    198.05 o 
   3   3  16     5673.41     5714.89    184.71 o 
  -6   4  16     1549.18     1522.31    158.00 o 
  -5   4  16     1547.12     1559.26    124.31 o 
  -4   4  16     6690.93     6778.54    162.34 o 
  -3   4  16     6024.91     5937.00    151.48 o 
  -2   4  16      496.17      486.84     49.26 o 
  -1   4  16     2368.10     2529.26    146.65 o 
   0   4  16     8072.31     8039.25    202.13 o 
   1   4  16     4712.09     4845.97    156.11 o 
   2   4  16      107.35      113.54     27.72 o 
   3   4  16     1059.89     1165.66    130.98 o 
  -6   5  16      194.82      170.92     30.60 o 
  -5   5  16      182.56      255.52     47.40 o 
  -4   5  16       61.86       94.02     34.97 o 
  -3   5  16       13.54       51.51     24.30 o 
  -2   5  16      480.41      427.77     38.02 o 
  -1   5  16      368.08      408.67     36.98 o 
   0   5  16        0.70       76.46     20.07 o 
   1   5  16       49.32       63.63     21.27 o 
   2   5  16      163.77      165.07     52.94 o 
   3   5  16        4.62       56.39     20.25 o 
  -5   6  16      588.67      601.40     63.41 o 
  -4   6  16     3896.18     3965.68    128.62 o 
  -3   6  16     4284.86     4152.61    150.40 o 
  -2   6  16      867.35      893.06     64.90 o 
  -1   6  16     1442.60     1430.75     87.48 o 
   0   6  16     5415.53     5733.44    245.61 o 
   1   6  16     2659.86     2580.60    114.48 o 
   2   6  16      352.91      369.86     61.66 o 
   3   6  16      821.99      740.44     94.30 o 
  -5   7  16     7534.66     8059.92    278.57 o 
  -4   7  16      498.32      453.15     82.05 o 
  -3   7  16     1978.85     1934.14    107.85 o 
  -2   7  16     5552.92     5542.79    170.36 o 
  -1   7  16     6649.36     6891.71    159.68 o 
   0   7  16     1894.87     2038.61    199.00 o 
   1   7  16     2486.69     2438.43    199.85 o 
   2   7  16     7106.31     7564.13    281.67 o 
  -4   8  16     2292.78     2218.28    150.22 o 
  -3   8  16     1720.07     1893.26    150.14 o 
  -2   8  16      165.38      200.12     29.09 o 
  -1   8  16      234.98      240.23     35.69 o 
   0   8  16     2346.84     2409.90     84.96 o 
   1   8  16     2613.81     2663.17    186.31 o 
  -3   9  16      377.53      379.31     39.48 o 
  -2   9  16      376.36      344.77     40.57 o 
  -1   9  16      674.79      653.29    124.09 o 
   0   9  16      497.22      407.39     84.95 o 
  -6   1  17     3297.68     3419.18     91.08 o 
  -5   1  17     2272.39     2293.54    117.89 o 
  -4   1  17      450.51      451.04     37.58 o 
  -3   1  17      538.70      631.53     42.97 o 
  -2   1  17     5208.65     5355.43    126.20 o 
  -1   1  17     4926.41     5066.59    122.80 o 
   0   1  17      332.75      359.47     47.63 o 
   1   1  17     1464.69     1518.53    114.94 o 
   2   1  17     3590.92     3694.42    183.46 o 
   3   1  17     2754.86     2825.61    120.85 o 
  -6   2  17      912.85      935.87     70.74 o 
  -5   2  17     2332.71     2426.10    135.06 o 
  -4   2  17     9226.80     9265.35    213.76 o 
  -3   2  17     7556.68     7680.29    376.91 o 
  -2   2  17     1344.91     1342.56     74.48 o 
  -1   2  17     2575.20     2786.75    117.52 o 
   0   2  17     8373.95     8535.83    211.89 o 
   1   2  17     6071.54     6052.53    200.89 o 
   2   2  17      220.72      227.73     38.23 o 
   3   2  17     1336.46     1243.85    121.15 o 
  -6   3  17      480.63      502.15     59.03 o 
  -5   3  17     1034.63     1062.36     72.27 o 
  -4   3  17        5.05      114.64     34.21 o 
  -3   3  17      755.76      699.87     51.78 o 
  -2   3  17      770.55      801.67     50.69 o 
  -1   3  17     1039.11     1068.13    113.78 o 
   0   3  17       80.89      123.36     24.79 o 
   1   3  17      215.14      199.71     33.53 o 
   2   3  17      558.47      590.79     88.93 o 
   3   3  17      543.26      591.02     76.06 o 
  -5   4  17      357.44      325.52     52.99 o 
  -4   4  17     1513.88     1543.96     91.45 o 
  -3   4  17     1755.00     1737.72    112.51 o 
  -2   4  17      405.08      442.71     71.33 o 
  -1   4  17      756.14      879.91    135.39 o 
   0   4  17     3674.06     3694.94    105.84 o 
   1   4  17     2348.48     2560.75    144.52 o 
   2   4  17      317.75      312.60     39.45 o 
  -5   5  17     6601.49     7216.14    233.09 o 
  -4   5  17      825.54      812.39     55.57 o 
  -3   5  17      511.35      589.23     53.93 o 
  -2   5  17     7563.32     7422.46    169.54 o 
  -1   5  17     8283.75     8274.23    186.67 o 
   0   5  17      563.66      611.14     53.59 o 
   1   5  17     1098.59     1196.54    133.25 o 
   2   5  17     6362.38     6631.26    259.10 o 
  -4   6  17     3141.37     3078.20    154.22 o 
  -3   6  17     2534.88     2544.30    142.13 o 
  -2   6  17      794.18      812.15     76.78 o 
  -1   6  17      770.06      748.57     61.33 o 
   0   6  17     3773.96     4058.59    212.47 o 
   1   6  17     2981.15     3077.39     94.76 o 
  -4   7  17       51.24      148.10     54.72 o 
  -3   7  17       18.25       47.61     21.47 o 
  -2   7  17      374.09      408.53     48.59 o 
  -1   7  17       65.25       95.82     24.89 o 
   0   7  17       52.45       67.19     24.83 o 
   1   7  17       21.70       93.00     25.10 o 
  -2   8  17      524.30      490.23     48.51 o 
  -1   8  17     1153.27     1150.59    197.72 o 
  -5   0  18      718.88      648.41    134.26 o 
  -4   0  18     6911.52     7258.15    464.08 o 
  -3   0  18     8594.28     9189.55    339.25 o 
  -2   0  18      728.06      777.43    172.94 o 
  -1   0  18     3009.56     3061.44    144.62 o 
   0   0  18     5907.96     5858.63    227.30 o 
   1   0  18     4146.28     4352.37    261.09 o 
   2   0  18      739.28      626.06     97.27 o 
  -5   1  18      995.54     1015.15     80.03 o 
  -4   1  18      335.49      336.02     39.33 o 
  -3   1  18       25.81       79.47     46.57 o 
  -2   1  18     2002.86     2133.68    254.62 o 
  -1   1  18     1840.68     1784.30    112.07 o 
   0   1  18      744.59      780.34     67.94 o 
   1   1  18      207.95      178.07     53.67 o 
   2   1  18     2095.06     2397.27    131.84 o 
  -5   2  18       29.32       69.28     19.99 o 
  -4   2  18      913.53      975.15     90.50 o 
  -3   2  18      495.82      375.79     40.07 o 
  -2   2  18        2.16       59.95     26.37 o 
  -1   2  18      367.61      419.94     44.78 o 
   0   2  18      396.71      533.56     60.13 o 
   1   2  18       62.39      138.18     33.63 o 
   2   2  18       30.87       73.54     31.03 o 
  -5   3  18     5839.20     5795.89    209.85 o 
  -4   3  18      750.86      717.39     74.69 o 
  -3   3  18      714.36      666.35     57.67 o 
  -2   3  18     5859.90     6100.04    361.69 o 
  -1   3  18     7735.05     8338.71    267.06 o 
   0   3  18     1220.55     1289.31     86.61 o 
   1   3  18     1540.50     1617.17    210.24 o 
  -4   4  18     6349.39     6400.01    146.04 o 
  -3   4  18     4901.20     4901.13    157.46 o 
  -2   4  18      638.66      757.48    116.16 o 
  -1   4  18     1751.98     1763.65    119.64 o 
   0   4  18     5021.96     5172.63    133.84 o 
   1   4  18     3635.00     3914.05    191.14 o 
  -4   5  18       80.69       78.53     28.41 o 
  -3   5  18       34.57       93.11     39.52 o 
  -2   5  18       56.47       77.85     21.89 o 
  -1   5  18       14.94       71.82     24.21 o 
   0   5  18        5.33       65.30     30.56 o 
  -3   6  18     2964.88     2983.27    124.90 o 
  -2   6  18      145.51      217.09     50.29 o 
  -1   6  18     3260.73     3322.35    160.52 o 
   0   6  18     3211.98     3149.86    183.57 o 
  -4   1  19      275.21      265.20     38.37 o 
  -3   1  19     2077.87     2377.08    244.74 o 
  -2   1  19     3851.34     4013.77    120.65 o 
  -1   1  19     4223.03     4408.81    154.81 o 
   0   1  19      665.44      695.16     70.09 o 
  -3   2  19     4860.42     4755.15    327.10 o 
  -2   2  19     1185.82     1157.94    111.89 o 
  -1   2  19      564.29      657.65     59.61 o 
   0   2  19     6868.13     7497.34    250.58 o 
  -3   3  19        6.52       94.86     32.21 o 
  -2   3  19      334.72      422.38     43.85 o 
  -1   3  19      269.42      256.10     37.90 o 
  -2   4  19      448.98      471.13     51.14 o 
                                                 
